# Supplementary material for: 5-Methyl-3-(3-methyl­phen­yl)-7-phenyl-1,2,4-triazolo[4,3-c]pyrimidine
Source: Acta Crystallogr Sect E Struct Rep Online. 2011 Mar 26;67(Pt 4):o987. doi: 10.1107/S1600536811010683 (PMC3099827; doi:10.1107/S1600536811010683)
Supplement: Supplementary file 1 [file e-67-0o987-sup1.cif]

##############################################################################
###                                                                        ###
###        Electronic paper (Acta Crystallographica Section E)             ###
###                                                                        ###
##############################################################################
#                                                                            #
# This CIF contains the data in a paper accepted for publication in Acta     #
# Crystallographica Section E. It conforms to the requirements of Notes      #
# for Authors for Section E, and has been peer reviewed under the auspices   #
# of the IUCr Commission on Journals.                                        #
#                                                                            #
# Full details of the Crystallographic Information File format               #
# are given in the paper "The Crystallographic Information File (CIF):       #
# a New Standard Archive File for Crystallography" by S. R. Hall, F. H.      #
# Allen and I. D. Brown [Acta Cryst. (1991), A47, 655-685].                  #
#                                                                            #
# The current version of the core CIF dictionary is obtainable from          #
# ftp://ftp.iucr.org/pub/cif_core.dic. The current version number is 2.4.    #
#                                                                            #
# Software is freely available for graphical display of the structure(s) in  #
# this CIF.  For information consult the CIF home page http://www.iucr.org/  #
# cif/home.html                                                              #
#                                                                            #
# This file may be used for bona fide research purposes within the           #
# scientific community so long as proper attribution is given to the journal # 
# article from which it was obtained.                                        #
#                                                                            #
##############################################################################
                                             
data_I
_audit_creation_method     SHELXL-97
_chemical_name_systematic
;
5-Methyl-3-(3-methylphenyl)-7-phenyl-1,2,4-triazolo[4,3-<i>c</i>]pyrimidine
;
_chemical_name_common     ?
_chemical_formula_moiety     'C19 H16 N4'
_chemical_formula_sum     'C19 H16 N4'
_chemical_formula_iupac     'C19 H16 N4'
_chemical_formula_weight     300.36
_chemical_melting_point     412
_symmetry_cell_setting     triclinic
_symmetry_space_group_name_H-M     'P -1'
_symmetry_space_group_name_Hall     '-P 1'
loop_
    _symmetry_equiv_pos_as_xyz
    'x, y, z'
    '-x, -y, -z'
_cell_length_a     6.4270(4)
_cell_length_b     11.1706(6)
_cell_length_c     11.3672(7)
_cell_angle_alpha     79.963(5)
_cell_angle_beta     74.894(5)
_cell_angle_gamma     81.877(5)
_cell_volume     771.88(8)
_cell_formula_units_Z     2
_cell_measurement_reflns_used     25
_cell_measurement_theta_min     61
_cell_measurement_theta_max     70
_cell_measurement_temperature     193(2)
_exptl_crystal_description     plate
_exptl_crystal_colour     yellow
_exptl_crystal_size_max     0.45
_exptl_crystal_size_mid     0.40
_exptl_crystal_size_min     0.25
_exptl_crystal_density_diffrn     1.292
_exptl_crystal_density_meas     ?
_exptl_crystal_density_method     'not measured'
_exptl_crystal_F_000     316
_exptl_absorpt_coefficient_mu     0.625
_exptl_absorpt_correction_type     none
_exptl_special_details
;
^1^H-NMR (CDCl~3~): 8.06 (d, 1 H), 8.03 (d 1 H), 7.90 (s, 1H, H-5 pyrimidin),
7.45 (m, 7 H), 2.47 (S, 3 H, CH~3~), 2.43 (3, 3 H, CH~3~);  ^13^C-NMR
(CDCl~3~): 151.4, 149.2, 147.1, 146.3, 138.3, 136.1, 131.5, 131.4, 129.9,
128.9, 128.2, 128.0, 127.9, 103.0, 23.6, 21.4; MS (FD): 300.1 (100%, M^+^),
600.3 (8% M~2~^+^), 900.3 (M~3~^+^). UV-vis: \l~max ~=393nm (CH~2~Cl~2~),
fluorescence: \l~max ~=503nm (CH~2~Cl~2~).
;
_diffrn_ambient_temperature     193(2)
_diffrn_radiation_type     CuK\a
_diffrn_radiation_wavelength     1.54178
_diffrn_radiation_monochromator     graphite
_diffrn_measurement_device_type     'Enraf--Nonius CAD-4'
_diffrn_measurement_device     '\k-geometry diffractometer'
_diffrn_measurement_method     \w/2\q
_diffrn_detector_area_resol_mean     ?
_diffrn_reflns_number     3207
_diffrn_reflns_av_R_equivalents     0.0882
_diffrn_reflns_av_sigmaI/netI     0.0364
_diffrn_reflns_theta_min     4.04
_diffrn_reflns_theta_max     69.92
_diffrn_reflns_theta_full     69.92
_diffrn_measured_fraction_theta_max     0.999
_diffrn_measured_fraction_theta_full     0.999
_diffrn_reflns_limit_h_min     -7
_diffrn_reflns_limit_h_max     0
_diffrn_reflns_limit_k_min     -13
_diffrn_reflns_limit_k_max     13
_diffrn_reflns_limit_l_min     -13
_diffrn_reflns_limit_l_max     13
_diffrn_standards_number     3
_diffrn_standards_interval_count     ?
_diffrn_standards_interval_time     60
_diffrn_standards_decay_%     2
_refine_special_details
;
Refinement of <i>F</i>^2^ against ALL reflections. The weighted <i>R</i>-factor
<i>wR</i> and goodness of fit <i>S</i> are based on <i>F</i>^2^, conventional
<i>R</i>-factors <i>R</i> are based on <i>F</i>, with <i>F</i> set to zero for
negative <i>F</i>^2^. The threshold expression of <i>F</i>^2^ >
\s(<i>F</i>^2^) is used only for calculating <i>R</i>-factors(gt) <i>etc</i>.
and is not relevant to the choice of reflections for refinement.
<i>R</i>-factors based on <i>F</i>^2^ are statistically about twice as large
as those based on <i>F</i>, and <i>R</i>- factors based on ALL data will be
even larger.
;
_reflns_number_total     2924
_reflns_number_gt     2573
_reflns_threshold_expression     I>2\s(I)
_refine_ls_structure_factor_coef     Fsqd
_refine_ls_matrix_type     full
_refine_ls_R_factor_all     0.0479
_refine_ls_R_factor_gt     0.0416
_refine_ls_wR_factor_ref     0.1187
_refine_ls_wR_factor_obs     0.1133
_refine_ls_goodness_of_fit_ref     1.030
_refine_ls_restrained_S_all     1.030
_refine_ls_number_reflns     2924
_refine_ls_number_parameters     211
_refine_ls_number_restraints     0
_refine_ls_hydrogen_treatment     constr
_refine_ls_weighting_scheme     calc
_refine_ls_weighting_details
         'calc w=1/[\s^2^(Fo^2^)+(0.0657P)^2^+0.1681P] where P=(Fo^2^+2Fc^2^)/3'
_atom_sites_solution_hydrogens     geom
_atom_sites_solution_primary     direct
_atom_sites_solution_secondary     difmap
_refine_ls_shift/su_max     0.000
_refine_ls_shift/su_mean     0.000
_refine_diff_density_max     0.253
_refine_diff_density_min     -0.211
_refine_ls_extinction_method     'SHELXL97 (Sheldrick, 2008)'
_refine_ls_extinction_coef     0.0261(19)
_refine_ls_extinction_expression
                                  'Fc^*^=kFc[1+0.001xFc^2^\l^3^/sin(2\q)]^-1/4^'
loop_
    _atom_type_symbol
    _atom_type_description
    _atom_type_scat_dispersion_real
    _atom_type_scat_dispersion_imag
    _atom_type_scat_source
    'C' 'C' 0.0181 0.0091
                         'International Tables Vol C Tables 4.2.6.8 and 6.1.1.4'
    'H' 'H' 0.0000 0.0000
                         'International Tables Vol C Tables 4.2.6.8 and 6.1.1.4'
    'N' 'N' 0.0311 0.0180
                         'International Tables Vol C Tables 4.2.6.8 and 6.1.1.4'
_computing_data_collection     'CAD-4 Software (Enraf--Nonius, 1989)'
_computing_cell_refinement     'CAD-4 Software (Enraf--Nonius, 1989)'
_computing_data_reduction     'CORINC (Dr\"ager & Gattow, 1971)'
_computing_structure_solution     'SIR97 (Altomare <i>et al.</i>, 1999)'
_computing_structure_refinement     'SHELXL97 (Sheldrick, 2008)'
_computing_molecular_graphics     'PLATON (Spek, 2009)'
_computing_publication_material     'PLATON (Spek, 2009)'
loop_
    _atom_site_type_symbol
    _atom_site_label
    _atom_site_fract_x
    _atom_site_fract_y
    _atom_site_fract_z
    _atom_site_U_iso_or_equiv
    _atom_site_adp_type
    _atom_site_calc_flag
    _atom_site_refinement_flags
    _atom_site_occupancy
    _atom_site_disorder_assembly
    _atom_site_disorder_group
    C C1 0.4291(2) 0.07105(12) 0.69733(11) 0.0279(3) Uani d . 1 . .
    N N2 0.35695(17) 0.15861(10) 0.60994(9) 0.0269(3) Uani d . 1 . .
    C C3 0.3949(2) 0.27979(12) 0.56152(12) 0.0295(3) Uani d . 1 . .
    N N4 0.30230(19) 0.33877(10) 0.47760(10) 0.0322(3) Uani d . 1 . .
    C C5 0.1646(2) 0.28265(12) 0.43301(12) 0.0291(3) Uani d . 1 . .
    C C6 0.1357(2) 0.16223(12) 0.46841(12) 0.0300(3) Uani d . 1 . .
    H H6 0.0468 0.1239 0.4343 0.036 Uiso calc R 1 . .
    C C7 0.2419(2) 0.09577(12) 0.55754(12) 0.0275(3) Uani d . 1 . .
    N N8 0.24802(18) -0.02029(10) 0.60599(10) 0.0317(3) Uani d . 1 . .
    N N9 0.36567(18) -0.03428(10) 0.69480(10) 0.0318(3) Uani d . 1 . .
    C C10 0.5391(2) 0.09494(12) 0.78900(12) 0.0284(3) Uani d . 1 . .
    C C11 0.4254(2) 0.16174(12) 0.88241(12) 0.0315(3) Uani d . 1 . .
    H H11 0.2792 0.1931 0.8849 0.038 Uiso calc R 1 . .
    C C12 0.5209(2) 0.18358(12) 0.97209(12) 0.0334(3) Uani d . 1 . .
    C C13 0.7358(2) 0.13693(13) 0.96559(13) 0.0371(3) Uani d . 1 . .
    H H13 0.8051 0.1516 1.0252 0.045 Uiso calc R 1 . .
    C C14 0.8494(2) 0.06977(15) 0.87386(14) 0.0404(4) Uani d . 1 . .
    H H14 0.9956 0.0384 0.8713 0.049 Uiso calc R 1 . .
    C C15 0.7522(2) 0.04762(14) 0.78542(13) 0.0355(3) Uani d . 1 . .
    H H15 0.8305 0.0006 0.7230 0.043 Uiso calc R 1 . .
    C C16 0.3970(3) 0.25436(16) 1.07371(15) 0.0502(4) Uani d . 1 . .
    H H16A 0.4322 0.3392 1.0529 0.075 Uiso calc R 1 . .
    H H16B 0.4366 0.2176 1.1507 0.075 Uiso calc R 1 . .
    H H16C 0.2413 0.2525 1.0838 0.075 Uiso calc R 1 . .
    C C17 0.5494(3) 0.33769(13) 0.60606(13) 0.0379(3) Uani d . 1 . .
    H H17A 0.5796 0.4161 0.5543 0.057 Uiso calc R 1 . .
    H H17B 0.6845 0.2838 0.6018 0.057 Uiso calc R 1 . .
    H H17C 0.4855 0.3513 0.6915 0.057 Uiso calc R 1 . .
    C C18 0.0596(2) 0.36189(12) 0.34111(12) 0.0316(3) Uani d . 1 . .
    C C19 0.1311(3) 0.47490(14) 0.28749(15) 0.0450(4) Uani d . 1 . .
    H H19 0.2440 0.5028 0.3121 0.054 Uiso calc R 1 . .
    C C20 0.0393(3) 0.54751(16) 0.19826(17) 0.0555(5) Uani d . 1 . .
    H H20 0.0908 0.6243 0.1615 0.067 Uiso calc R 1 . .
    C C21 -0.1258(3) 0.50869(16) 0.16287(16) 0.0522(4) Uani d . 1 . .
    H H21 -0.1885 0.5584 0.1017 0.063 Uiso calc R 1 . .
    C C22 -0.2000(3) 0.39726(16) 0.21656(16) 0.0476(4) Uani d . 1 . .
    H H22 -0.3149 0.3707 0.1926 0.057 Uiso calc R 1 . .
    C C23 -0.1088(2) 0.32384(14) 0.30495(14) 0.0383(3) Uani d . 1 . .
    H H23 -0.1610 0.2472 0.3412 0.046 Uiso calc R 1 . .
loop_
    _atom_site_aniso_label
    _atom_site_aniso_U_11
    _atom_site_aniso_U_22
    _atom_site_aniso_U_33
    _atom_site_aniso_U_12
    _atom_site_aniso_U_13
    _atom_site_aniso_U_23
    C1 0.0275(6) 0.0296(6) 0.0261(6) -0.0006(5) -0.0059(5) -0.0052(5)
    N2 0.0276(5) 0.0283(6) 0.0264(5) -0.0024(4) -0.0077(4) -0.0067(4)
    C3 0.0327(7) 0.0293(7) 0.0279(6) -0.0057(5) -0.0075(5) -0.0054(5)
    N4 0.0381(6) 0.0315(6) 0.0301(6) -0.0064(5) -0.0125(5) -0.0040(5)
    C5 0.0292(6) 0.0320(7) 0.0275(6) -0.0024(5) -0.0072(5) -0.0084(5)
    C6 0.0306(7) 0.0320(7) 0.0307(7) -0.0019(5) -0.0106(5) -0.0096(5)
    C7 0.0264(6) 0.0292(6) 0.0290(6) -0.0031(5) -0.0064(5) -0.0099(5)
    N8 0.0349(6) 0.0293(6) 0.0344(6) -0.0021(4) -0.0137(5) -0.0067(5)
    N9 0.0337(6) 0.0311(6) 0.0329(6) -0.0014(4) -0.0121(5) -0.0059(5)
    C10 0.0305(7) 0.0288(7) 0.0265(6) -0.0035(5) -0.0088(5) -0.0022(5)
    C11 0.0319(7) 0.0317(7) 0.0317(7) 0.0031(5) -0.0124(5) -0.0046(5)
    C12 0.0431(8) 0.0293(7) 0.0297(7) 0.0017(6) -0.0144(6) -0.0046(5)
    C13 0.0426(8) 0.0393(8) 0.0344(7) -0.0020(6) -0.0209(6) -0.0029(6)
    C14 0.0307(7) 0.0510(9) 0.0410(8) 0.0011(6) -0.0143(6) -0.0061(7)
    C15 0.0311(7) 0.0423(8) 0.0320(7) 0.0010(6) -0.0062(5) -0.0088(6)
    C16 0.0641(11) 0.0504(9) 0.0417(9) 0.0153(8) -0.0249(8) -0.0206(7)
    C17 0.0474(8) 0.0352(7) 0.0368(7) -0.0144(6) -0.0187(6) 0.0008(6)
    C18 0.0355(7) 0.0321(7) 0.0285(7) 0.0013(5) -0.0104(5) -0.0081(5)
    C19 0.0572(10) 0.0350(8) 0.0494(9) -0.0071(7) -0.0261(8) -0.0021(7)
    C20 0.0750(12) 0.0369(9) 0.0590(11) -0.0055(8) -0.0320(9) 0.0051(8)
    C21 0.0667(11) 0.0456(9) 0.0472(9) 0.0101(8) -0.0299(8) -0.0028(7)
    C22 0.0493(9) 0.0526(10) 0.0486(9) 0.0026(7) -0.0275(7) -0.0101(7)
    C23 0.0395(8) 0.0395(8) 0.0395(8) -0.0025(6) -0.0162(6) -0.0065(6)
_geom_special_details
;
All e.s.d.'s (except the e.s.d. in the dihedral angle between two l.s. planes)
are estimated using the full covariance matrix. The cell e.s.d.'s are taken
into account individually in the estimation of e.s.d.'s in distances, angles
and torsion angles; correlations between e.s.d.'s in cell parameters are only
used when they are defined by crystal symmetry. An approximate (isotropic)
treatment of cell e.s.d.'s is used for estimating e.s.d.'s involving l.s.
planes.
;
loop_
    _geom_bond_atom_site_label_1
    _geom_bond_atom_site_label_2
    _geom_bond_site_symmetry_2
    _geom_bond_distance
    _geom_bond_publ_flag
    C1 N9 . 1.3057(17) ?
    C1 N2 . 1.3899(16) ?
    C1 C10 . 1.4802(17) ?
    N2 C7 . 1.3846(15) ?
    N2 C3 . 1.3995(17) ?
    C3 N4 . 1.2901(17) ?
    C3 C17 . 1.4890(18) ?
    N4 C5 . 1.3909(16) ?
    C5 C6 . 1.3598(19) ?
    C5 C18 . 1.4854(18) ?
    C6 C7 . 1.4136(18) ?
    C7 N8 . 1.3167(17) ?
    N8 N9 . 1.3873(15) ?
    C10 C15 . 1.3896(19) ?
    C10 C11 . 1.3914(18) ?
    C11 C12 . 1.3894(18) ?
    C12 C13 . 1.393(2) ?
    C12 C16 . 1.502(2) ?
    C13 C14 . 1.380(2) ?
    C14 C15 . 1.385(2) ?
    C18 C19 . 1.388(2) ?
    C18 C23 . 1.3939(19) ?
    C19 C20 . 1.387(2) ?
    C20 C21 . 1.375(2) ?
    C21 C22 . 1.379(3) ?
    C22 C23 . 1.382(2) ?
    C6 H6 . 0.9500 ?
    C11 H11 . 0.9500 ?
    C13 H13 . 0.9500 ?
    C14 H14 . 0.9500 ?
    C15 H15 . 0.9500 ?
    C16 H16A . 0.9800 ?
    C16 H16B . 0.9800 ?
    C16 H16C . 0.9800 ?
    C17 H17A . 0.9800 ?
    C17 H17B . 0.9800 ?
    C17 H17C . 0.9800 ?
    C19 H19 . 0.9500 ?
    C20 H20 . 0.9500 ?
    C21 H21 . 0.9500 ?
    C22 H22 . 0.9500 ?
    C23 H23 . 0.9500 ?
loop_
    _geom_angle_atom_site_label_1
    _geom_angle_atom_site_label_2
    _geom_angle_atom_site_label_3
    _geom_angle_site_symmetry_1
    _geom_angle_site_symmetry_3
    _geom_angle
    _geom_angle_publ_flag
    N9 C1 N2 . . 109.46(11) ?
    N9 C1 C10 . . 124.55(12) ?
    N2 C1 C10 . . 125.66(11) ?
    C7 N2 C1 . . 104.30(10) ?
    C7 N2 C3 . . 120.16(11) ?
    C1 N2 C3 . . 135.10(11) ?
    N4 C3 N2 . . 120.52(12) ?
    N4 C3 C17 . . 120.83(12) ?
    N2 C3 C17 . . 118.63(11) ?
    C3 N4 C5 . . 120.57(12) ?
    C6 C5 N4 . . 121.74(12) ?
    C6 C5 C18 . . 122.78(12) ?
    N4 C5 C18 . . 115.43(11) ?
    C5 C6 C7 . . 117.99(12) ?
    N8 C7 N2 . . 110.52(11) ?
    N8 C7 C6 . . 131.23(12) ?
    N2 C7 C6 . . 118.22(12) ?
    C7 N8 N9 . . 106.71(10) ?
    C1 N9 N8 . . 108.99(11) ?
    C15 C10 C11 . . 119.64(12) ?
    C15 C10 C1 . . 120.71(12) ?
    C11 C10 C1 . . 119.62(11) ?
    C12 C11 C10 . . 121.45(12) ?
    C11 C12 C13 . . 117.93(13) ?
    C11 C12 C16 . . 121.36(13) ?
    C13 C12 C16 . . 120.71(13) ?
    C14 C13 C12 . . 121.05(13) ?
    C13 C14 C15 . . 120.59(13) ?
    C14 C15 C10 . . 119.32(13) ?
    C19 C18 C23 . . 118.62(13) ?
    C19 C18 C5 . . 120.26(12) ?
    C23 C18 C5 . . 121.10(13) ?
    C20 C19 C18 . . 120.64(14) ?
    C21 C20 C19 . . 120.20(16) ?
    C20 C21 C22 . . 119.68(15) ?
    C21 C22 C23 . . 120.60(15) ?
    C22 C23 C18 . . 120.25(14) ?
    C5 C6 H6 . . 121.00 ?
    C7 C6 H6 . . 121.00 ?
    C10 C11 H11 . . 119.00 ?
    C12 C11 H11 . . 119.00 ?
    C12 C13 H13 . . 119.00 ?
    C14 C13 H13 . . 120.00 ?
    C13 C14 H14 . . 120.00 ?
    C15 C14 H14 . . 120.00 ?
    C10 C15 H15 . . 120.00 ?
    C14 C15 H15 . . 120.00 ?
    C12 C16 H16A . . 109.00 ?
    C12 C16 H16B . . 109.00 ?
    C12 C16 H16C . . 109.00 ?
    H16A C16 H16B . . 109.00 ?
    H16A C16 H16C . . 109.00 ?
    H16B C16 H16C . . 109.00 ?
    C3 C17 H17A . . 109.00 ?
    C3 C17 H17B . . 109.00 ?
    C3 C17 H17C . . 109.00 ?
    H17A C17 H17B . . 110.00 ?
    H17A C17 H17C . . 109.00 ?
    H17B C17 H17C . . 109.00 ?
    C18 C19 H19 . . 120.00 ?
    C20 C19 H19 . . 120.00 ?
    C19 C20 H20 . . 120.00 ?
    C21 C20 H20 . . 120.00 ?
    C20 C21 H21 . . 120.00 ?
    C22 C21 H21 . . 120.00 ?
    C21 C22 H22 . . 120.00 ?
    C23 C22 H22 . . 120.00 ?
    C18 C23 H23 . . 120.00 ?
    C22 C23 H23 . . 120.00 ?
loop_
    _geom_torsion_atom_site_label_1
    _geom_torsion_atom_site_label_2
    _geom_torsion_atom_site_label_3
    _geom_torsion_atom_site_label_4
    _geom_torsion_site_symmetry_1
    _geom_torsion_site_symmetry_2
    _geom_torsion_site_symmetry_3
    _geom_torsion_site_symmetry_4
    _geom_torsion
    _geom_torsion_publ_flag
    N9 C1 N2 C7 . . . . 1.13(13) ?
    C10 C1 N2 C7 . . . . -172.48(12) ?
    N9 C1 N2 C3 . . . . -170.93(13) ?
    C10 C1 N2 C3 . . . . 15.5(2) ?
    C7 N2 C3 N4 . . . . 8.25(18) ?
    C1 N2 C3 N4 . . . . 179.34(13) ?
    C7 N2 C3 C17 . . . . -169.90(12) ?
    C1 N2 C3 C17 . . . . 1.2(2) ?
    N2 C3 N4 C5 . . . . -0.57(19) ?
    C17 C3 N4 C5 . . . . 177.53(12) ?
    C3 N4 C5 C6 . . . . -5.2(2) ?
    C3 N4 C5 C18 . . . . 177.12(12) ?
    N4 C5 C6 C7 . . . . 3.13(19) ?
    C18 C5 C6 C7 . . . . -179.37(11) ?
    C1 N2 C7 N8 . . . . -1.59(14) ?
    C3 N2 C7 N8 . . . . 171.93(11) ?
    C1 N2 C7 C6 . . . . 176.47(11) ?
    C3 N2 C7 C6 . . . . -10.01(17) ?
    C5 C6 C7 N8 . . . . -178.04(13) ?
    C5 C6 C7 N2 . . . . 4.38(18) ?
    N2 C7 N8 N9 . . . . 1.43(14) ?
    C6 C7 N8 N9 . . . . -176.29(13) ?
    N2 C1 N9 N8 . . . . -0.31(14) ?
    C10 C1 N9 N8 . . . . 173.38(11) ?
    C7 N8 N9 C1 . . . . -0.69(14) ?
    N9 C1 C10 C15 . . . . 71.96(18) ?
    N2 C1 C10 C15 . . . . -115.37(15) ?
    N9 C1 C10 C11 . . . . -105.68(15) ?
    N2 C1 C10 C11 . . . . 67.00(17) ?
    C15 C10 C11 C12 . . . . 0.7(2) ?
    C1 C10 C11 C12 . . . . 178.35(12) ?
    C10 C11 C12 C13 . . . . 0.3(2) ?
    C10 C11 C12 C16 . . . . -179.23(13) ?
    C11 C12 C13 C14 . . . . -0.8(2) ?
    C16 C12 C13 C14 . . . . 178.73(15) ?
    C12 C13 C14 C15 . . . . 0.3(2) ?
    C13 C14 C15 C10 . . . . 0.7(2) ?
    C11 C10 C15 C14 . . . . -1.2(2) ?
    C1 C10 C15 C14 . . . . -178.84(13) ?
    C6 C5 C18 C19 . . . . -165.26(14) ?
    N4 C5 C18 C19 . . . . 12.39(19) ?
    C6 C5 C18 C23 . . . . 13.4(2) ?
    N4 C5 C18 C23 . . . . -168.96(12) ?
    C23 C18 C19 C20 . . . . -1.1(2) ?
    C5 C18 C19 C20 . . . . 177.61(15) ?
    C18 C19 C20 C21 . . . . 0.7(3) ?
    C19 C20 C21 C22 . . . . 0.1(3) ?
    C20 C21 C22 C23 . . . . -0.5(3) ?
    C21 C22 C23 C18 . . . . 0.1(2) ?
    C19 C18 C23 C22 . . . . 0.7(2) ?
    C5 C18 C23 C22 . . . . -178.02(13) ?
loop_
    _geom_hbond_atom_site_label_D
    _geom_hbond_atom_site_label_H
    _geom_hbond_atom_site_label_A
    _geom_hbond_site_symmetry_A
    _geom_hbond_distance_DH
    _geom_hbond_distance_HA
    _geom_hbond_distance_DA
    _geom_hbond_angle_DHA
    C6 H6 N8 2_556 0.95 2.53 3.4597(17) 166
    C23 H23 N8 2_556 0.95 2.61 3.5374(19) 167
data_global
_journal_date_recd_electronic     2011-03-21
_journal_date_accepted     2011-03-22
_journal_name_full     'Acta Crystallographica, Section E'
_journal_year     2011
_journal_volume     67
_journal_issue      4
_journal_page_first     o987
_journal_page_last     o987
_journal_paper_category     QO
_journal_coeditor_code     BT5497
_publ_contact_author_name     'Detert, Heiner'
_publ_contact_author_address
;
University Mainz
Duesbergweg 10-14
55099 Mainz
Germany
;
_publ_contact_author_email     'detert@uni-mainz.de'
_publ_contact_author_fax     '+496131-3925338'
_publ_contact_author_phone     '+496131-3924189'
_publ_section_title
;
5-Methyl-3-(3-methylphenyl)-7-phenyl-1,2,4-triazolo[4,3-<i>c</i>]pyrimidine
;
loop_
    _publ_author_name
    _publ_author_address
    'Preis, Jasmin'
;
University Mainz
Duesbergweg 10-14
55099 Mainz
Germany
;
    'Schollmeyer, Dieter'
;
University Mainz
Duesbergweg 10-14
55099 Mainz
Germany
;
    'Detert, Heiner'
;
University Mainz
Duesbergweg 10-14
55099 Mainz
Germany
;
