# Supplementary material for: 5-Methyl-3-(3-methyl­phen­yl)-7-phenyl-1,2,4-triazolo[4,3-c]pyrimidine
Source: Acta Crystallogr Sect E Struct Rep Online. 2011 Mar 26;67(Pt 4):o987. doi: 10.1107/S1600536811010683 (PMC3099827; doi:10.1107/S1600536811010683)
Supplement: Supplementary file 2 [file e-67-0o987-Isup2.hkl]

# 
# h,k,l, Fc-squared, Fo-squared, sigma(Fo-squared) and status flag 
# 
data_I
_shelx_title ' mf1 in P -1' 
_shelx_refln_list_code          4 
_shelx_F_calc_maximum      154.78 
_exptl_crystal_F_000       316.00 
_reflns_d_resolution_high  0.8208 
 
loop_ 
 _symmetry_equiv_pos_as_xyz 
 'x, y, z' 
 '-x, -y, -z' 
 
_cell_length_a     6.4270 
_cell_length_b    11.1706 
_cell_length_c    11.3672 
_cell_angle_alpha  79.963 
_cell_angle_beta   74.894 
_cell_angle_gamma  81.877 
 
_shelx_F_squared_multiplier     1.000 
 
loop_ 
 _refln_index_h 
 _refln_index_k 
 _refln_index_l 
 _refln_F_squared_calc 
 _refln_F_squared_meas 
 _refln_F_squared_sigma 
 _refln_observed_status 
   1   0   0      517.92      488.39      6.40 o 
   2   0   0      156.90      153.77      3.61 o 
   3   0   0      261.11      294.31      6.48 o 
   4   0   0       58.11       53.12      1.82 o 
   5   0   0        4.59        4.01      0.70 o 
   6   0   0       35.41       36.70      1.76 o 
   7   0   0       15.55       16.10      1.25 o 
  -7   1   0        0.57        0.52      0.63 o 
  -6   1   0        0.01       -0.22      0.72 o 
  -5   1   0        1.61        0.50      0.50 o 
  -4   1   0       84.42      100.83      3.10 o 
  -3   1   0      208.02      198.23      5.25 o 
  -2   1   0     1542.87     1545.42     19.15 o 
  -1   1   0      624.24      627.50      8.12 o 
   0   1   0     1050.17      919.96      7.28 o 
   1   1   0     5855.75     6213.85     65.14 o 
   2   1   0        0.01        0.84      0.19 o 
   3   1   0      133.43      148.64      4.34 o 
   4   1   0       44.44       50.56      1.73 o 
   5   1   0      147.51      156.53      4.41 o 
   6   1   0       88.76       92.42      2.82 o 
   7   1   0        4.70        4.76      0.65 o 
  -7   2   0       11.39       10.17      1.02 o 
  -6   2   0        0.62        0.42      0.95 o 
  -5   2   0        2.06       -0.22      0.90 o 
  -4   2   0        0.36       -0.71      0.79 o 
  -3   2   0       89.15      100.12      2.71 o 
  -2   2   0      318.00      312.55      6.08 o 
  -1   2   0      856.92      781.03     10.29 o 
   0   2   0      120.04      116.12     12.30 o 
   1   2   0     1201.86     1161.93     14.05 o 
   2   2   0      184.86      181.93      4.17 o 
   3   2   0      226.13      228.20      5.68 o 
   4   2   0      254.50      292.78      7.62 o 
   5   2   0        4.58        4.52      0.75 o 
   6   2   0       29.70       29.37      1.61 o 
   7   2   0        3.47        3.79      0.61 o 
  -7   3   0        4.20        3.09      0.60 o 
  -6   3   0       28.79       33.51      1.63 o 
  -5   3   0       20.46       20.54      1.33 o 
  -4   3   0      121.35      132.77      3.83 o 
  -3   3   0       56.86       68.70      2.34 o 
  -2   3   0       28.27       32.95      1.11 o 
  -1   3   0      996.21      974.69     13.00 o 
   0   3   0       86.69       81.86      6.62 o 
   1   3   0      723.57      658.71      9.37 o 
   2   3   0      313.68      282.91      5.78 o 
   3   3   0       74.09       71.14      2.26 o 
   4   3   0        9.73       11.36      0.86 o 
   5   3   0        1.97        2.37      0.51 o 
   6   3   0        1.77        1.38      0.54 o 
   7   3   0        0.06        0.00      0.65 o 
  -6   4   0       17.64       17.02      1.18 o 
  -5   4   0      116.76      121.56      3.98 o 
  -4   4   0       48.26       51.41      1.96 o 
  -3   4   0       47.90       47.05      1.68 o 
  -2   4   0       84.06       81.96      2.39 o 
  -1   4   0       33.81       38.05      1.16 o 
   0   4   0      112.61      136.13     11.09 o 
   1   4   0      526.15      501.34      8.27 o 
   2   4   0        1.01        2.29      0.34 o 
   3   4   0       69.22       73.83      2.40 o 
   4   4   0      115.86      122.13      3.60 o 
   5   4   0        2.70        2.86      0.71 o 
   6   4   0        8.42        9.83      0.91 o 
   7   4   0        8.75        9.38      0.96 o 
  -6   5   0        2.84        3.24      0.63 o 
  -5   5   0       10.78       11.55      1.01 o 
  -4   5   0       18.31       20.13      1.28 o 
  -3   5   0       89.85       99.94      3.18 o 
  -2   5   0        0.66        0.28      0.31 o 
  -1   5   0      301.95      342.41      7.23 o 
   0   5   0      320.82      359.48     48.48 o 
   1   5   0      114.39      113.09      2.73 o 
   2   5   0       22.41       22.14      1.01 o 
   3   5   0       21.02       18.07      1.02 o 
   4   5   0      312.77      308.24      8.45 o 
   5   5   0        1.64        2.24      0.58 o 
   6   5   0       35.53       40.20      1.82 o 
   7   5   0       18.89       21.94      1.37 o 
  -6   6   0        0.92        1.23      0.50 o 
  -5   6   0        8.39       11.29      0.97 o 
  -4   6   0       16.53       17.99      1.23 o 
  -3   6   0       23.05       27.50      1.45 o 
  -2   6   0        0.72        0.17      0.84 o 
  -1   6   0      336.12      378.81      8.35 o 
   0   6   0      460.03      468.35     62.21 o 
   1   6   0      505.61      522.61      9.93 o 
   2   6   0        2.63        2.28      0.42 o 
   3   6   0        3.83        4.92      0.61 o 
   4   6   0      197.71      195.13      5.04 o 
   5   6   0      281.02      293.44      8.82 o 
   6   6   0       13.09       12.62      1.01 o 
   7   6   0        9.39       10.51      0.84 o 
  -6   7   0        7.41        9.95      0.81 o 
  -5   7   0        0.10        0.18      0.41 o 
  -4   7   0       18.54       17.60      1.34 o 
  -3   7   0       30.98       25.94      1.50 o 
  -2   7   0        9.83       11.69      0.95 o 
  -1   7   0       25.90       30.01      1.41 o 
   0   7   0        3.56        4.86      0.42 o 
   1   7   0        5.21        1.50      0.39 o 
   2   7   0      115.90      113.37      3.41 o 
   3   7   0       17.46       18.58      1.22 o 
   4   7   0        9.10        9.36      0.89 o 
   5   7   0      165.20      170.45      4.77 o 
   6   7   0       29.26       31.75      1.73 o 
  -5   8   0       14.21       12.44      1.13 o 
  -4   8   0       37.48       35.63      1.70 o 
  -3   8   0      330.78      345.50      9.69 o 
  -2   8   0       69.49       72.85      2.42 o 
  -1   8   0        6.47        5.12      0.78 o 
   0   8   0       16.27       18.29      3.19 o 
   1   8   0      169.66      153.34      4.19 o 
   2   8   0       17.51       14.99      1.10 o 
   3   8   0      199.34      192.09      5.03 o 
   4   8   0       87.99       88.05      2.81 o 
   5   8   0       30.53       35.14      1.65 o 
   6   8   0        0.40       -0.43      0.65 o 
  -5   9   0       67.00       71.01      2.21 o 
  -4   9   0       72.55       68.59      2.71 o 
  -3   9   0      219.44      234.12      5.66 o 
  -2   9   0       42.49       50.05      2.11 o 
  -1   9   0        1.74        1.46      0.58 o 
   0   9   0      111.96      104.33     17.54 o 
   1   9   0       25.88       21.90      1.37 o 
   2   9   0       20.66       16.04      1.15 o 
   3   9   0       40.41       38.65      1.85 o 
   4   9   0      105.09      106.45      3.67 o 
   5   9   0        3.74        4.33      0.65 o 
   6   9   0        1.17        1.80      0.44 o 
  -4  10   0       34.01       37.41      1.78 o 
  -3  10   0      203.80      213.33      5.08 o 
  -2  10   0        0.31       -0.21      0.88 o 
  -1  10   0      137.17      153.72      4.53 o 
   0  10   0       72.96       70.30      6.72 o 
   1  10   0      220.43      178.57      4.88 o 
   2  10   0        5.27        5.16      0.79 o 
   3  10   0        0.33        0.79      0.43 o 
   4  10   0        0.02        0.19      0.84 o 
   5  10   0        0.66        0.63      0.58 o 
  -3  11   0       10.94       11.71      1.05 o 
  -2  11   0      251.67      288.01      8.01 o 
  -1  11   0       54.16       59.82      2.19 o 
   0  11   0       31.25       25.26      3.48 o 
   1  11   0       12.72       10.85      0.97 o 
   2  11   0        7.01        5.81      0.74 o 
   3  11   0        7.04        8.45      0.84 o 
   4  11   0       11.36       18.31      1.27 o 
  -2  12   0       28.30       32.00      1.66 o 
  -1  12   0       16.85       21.71      1.51 o 
   0  12   0       37.98       38.14      5.44 o 
   1  12   0       44.86       40.33      1.71 o 
   2  12   0        3.57        1.01      0.58 o 
   3  12   0        0.54        0.29      0.64 o 
   4  12   0        9.56        8.44      0.80 o 
  -1  13   0       11.58       12.73      0.89 o 
   0  13   0        0.26       -0.14      0.31 o 
   1  13   0        2.10        1.37      0.54 o 
   2  13   0        0.05        0.34      0.44 o 
  -1 -13   1        1.14        1.44      0.43 o 
   0 -13   1       11.17       13.21      2.56 o 
  -3 -12   1        7.28        7.11      0.85 o 
  -2 -12   1        3.97        4.74      0.67 o 
  -1 -12   1       21.88       23.25      1.55 o 
   0 -12   1        0.23        0.07      0.42 o 
   1 -12   1        2.97        2.99      0.66 o 
   2 -12   1       22.71       26.52      1.38 o 
  -4 -11   1       25.54       27.27      1.44 o 
  -3 -11   1       56.55       50.66      2.25 o 
  -2 -11   1       60.23       51.20      1.96 o 
  -1 -11   1       61.26       54.67      2.07 o 
   0 -11   1       23.17       25.61      5.41 o 
   1 -11   1       25.57       28.17      1.52 o 
   2 -11   1        4.97        5.66      0.86 o 
   3 -11   1       88.81       88.52      2.77 o 
  -5 -10   1       13.03       17.68      1.16 o 
  -4 -10   1        4.70        4.39      0.57 o 
  -3 -10   1        0.00        0.21      0.44 o 
  -2 -10   1       17.52       12.42      1.03 o 
  -1 -10   1      281.41      218.20      5.52 o 
   0 -10   1       67.26       65.47      8.50 o 
   1 -10   1       14.04       14.75      1.19 o 
   2 -10   1      156.68      174.38      4.78 o 
   3 -10   1        4.46        5.87      0.71 o 
   4 -10   1       33.24       35.33      1.70 o 
  -5  -9   1       11.22       13.16      1.09 o 
  -4  -9   1       27.15       26.28      1.43 o 
  -3  -9   1       48.14       43.69      1.94 o 
  -2  -9   1       11.13       10.25      0.95 o 
  -1  -9   1        3.26        4.00      0.74 o 
   0  -9   1       36.81       34.76      5.51 o 
   1  -9   1        0.00        0.37      0.47 o 
   2  -9   1       58.49       68.97      2.46 o 
   3  -9   1       21.89       22.85      1.38 o 
   4  -9   1      103.92      106.52      3.41 o 
   5  -9   1        9.39        8.05      0.85 o 
  -6  -8   1        0.12        0.43      0.30 o 
  -5  -8   1       12.84       13.62      1.04 o 
  -4  -8   1        7.49        6.60      0.85 o 
  -3  -8   1      107.55      102.32      3.00 o 
  -2  -8   1        8.93        7.89      0.85 o 
  -1  -8   1       45.82       44.10      1.78 o 
   0  -8   1       35.95       33.21      3.37 o 
   1  -8   1        6.62        7.51      0.81 o 
   2  -8   1        2.22        2.38      0.52 o 
   3  -8   1      146.23      160.17      4.62 o 
   4  -8   1        1.29        1.24      0.61 o 
   5  -8   1       55.74       58.48      2.28 o 
  -6  -7   1       36.87       41.60      1.93 o 
  -5  -7   1      163.08      168.81      4.71 o 
  -4  -7   1       56.48       56.13      2.17 o 
  -3  -7   1       18.51       25.97      1.39 o 
  -2  -7   1        3.38        2.09      0.56 o 
  -1  -7   1      111.20       92.50      2.99 o 
   0  -7   1       17.24       19.78      0.88 o 
   1  -7   1       10.50       18.26      1.09 o 
   2  -7   1        1.86        2.28      0.62 o 
   3  -7   1        2.53        0.22      1.33 o 
   4  -7   1        4.54        4.67      0.76 o 
   5  -7   1        0.36        0.19      0.42 o 
   6  -7   1        2.33        3.10      0.50 o 
  -6  -6   1       21.42       20.28      1.48 o 
  -5  -6   1       88.96       93.39      2.87 o 
  -4  -6   1       38.63       37.12      1.75 o 
  -3  -6   1       17.30       17.59      1.17 o 
  -2  -6   1      133.45      127.56      3.48 o 
  -1  -6   1      495.73      482.70      9.66 o 
   0  -6   1        6.00        3.63      0.79 o 
   1  -6   1      133.07      148.12      3.64 o 
   2  -6   1        7.00        7.35      0.77 o 
   3  -6   1       26.48       27.57      1.42 o 
   4  -6   1       36.46       39.22      1.85 o 
   5  -6   1        0.69        1.26      0.51 o 
   6  -6   1        7.60        8.05      0.86 o 
  -7  -5   1       10.88        9.38      0.85 o 
  -6  -5   1        5.15        7.27      0.76 o 
  -5  -5   1       43.54       43.28      1.96 o 
  -4  -5   1       84.60       82.88      2.55 o 
  -3  -5   1       94.34       83.76      2.84 o 
  -2  -5   1       55.69       48.08      1.56 o 
  -1  -5   1     2915.67     2783.48     33.91 o 
   0  -5   1       68.61       70.47      9.88 o 
   1  -5   1        5.12        4.15      0.46 o 
   2  -5   1       91.46       91.67      2.76 o 
   3  -5   1      117.61      130.04      3.69 o 
   4  -5   1        3.50        4.35      0.64 o 
   5  -5   1        3.11        2.07      0.69 o 
   6  -5   1       12.36       12.12      1.24 o 
  -7  -4   1       28.87       28.05      1.43 o 
  -6  -4   1       17.21       18.73      1.19 o 
  -5  -4   1       50.72       46.18      1.95 o 
  -4  -4   1      180.50      192.64      4.78 o 
  -3  -4   1      113.50      117.77      3.23 o 
  -2  -4   1      112.01      108.14      2.74 o 
  -1  -4   1      466.10      419.33      7.57 o 
   0  -4   1       22.96       33.99      3.69 o 
   1  -4   1        7.50        9.57      0.61 o 
   2  -4   1       84.04       89.54      2.52 o 
   3  -4   1      648.60      670.01     12.46 o 
   4  -4   1        8.11        7.74      0.78 o 
   5  -4   1        9.45        9.50      1.01 o 
   6  -4   1        0.32       -0.39      0.61 o 
   7  -4   1       17.36       14.70      1.01 o 
  -7  -3   1       19.35       22.02      1.36 o 
  -6  -3   1       24.74       26.25      1.49 o 
  -5  -3   1       76.96       84.09      2.67 o 
  -4  -3   1      140.27      159.00      4.19 o 
  -3  -3   1       37.04       35.85      1.39 o 
  -2  -3   1      118.49      128.06      3.79 o 
  -1  -3   1     1344.94     1206.44     15.56 o 
   0  -3   1     4977.70     5174.79    755.35 o 
   1  -3   1      140.14      149.26      3.65 o 
   2  -3   1       60.04       67.42      1.99 o 
   3  -3   1      100.32      112.70      3.06 o 
   4  -3   1      170.36      171.72      4.39 o 
   5  -3   1       10.25       10.56      0.99 o 
   6  -3   1       42.20       41.85      1.87 o 
   7  -3   1       48.51       50.08      1.99 o 
  -7  -2   1        0.99        1.12      0.41 o 
  -6  -2   1        5.86        5.57      0.74 o 
  -5  -2   1        0.22        0.43      0.61 o 
  -4  -2   1      192.55      193.52      4.59 o 
  -3  -2   1       52.13       52.13      1.59 o 
  -2  -2   1      518.83      460.24      7.86 o 
  -1  -2   1     1420.00     1302.19     15.91 o 
   0  -2   1     1862.89     1882.05    286.38 o 
   1  -2   1      115.20      121.79      2.89 o 
   2  -2   1      181.64      187.15      4.40 o 
   3  -2   1       19.04       26.96      1.13 o 
   4  -2   1       39.19       43.41      1.67 o 
   5  -2   1        7.67        4.83      0.79 o 
   6  -2   1      179.58      171.16      4.74 o 
   7  -2   1       14.58       18.91      1.31 o 
  -7  -1   1        6.42        4.62      0.74 o 
  -6  -1   1        1.86        1.65      0.61 o 
  -5  -1   1      122.78      125.24      3.94 o 
  -4  -1   1       24.17       29.13      1.34 o 
  -3  -1   1      493.94      478.74      9.10 o 
  -2  -1   1      956.58      931.40     12.84 o 
  -1  -1   1     3125.93     3095.40     33.88 o 
   0  -1   1       26.70       22.76      2.19 o 
   1  -1   1       58.72       60.64      1.72 o 
   2  -1   1     1022.31      944.48     12.76 o 
   3  -1   1      153.70      169.24      4.71 o 
   4  -1   1        2.68        1.68      0.40 o 
   5  -1   1        0.00        0.00      0.73 o 
   6  -1   1       75.00       71.17      2.48 o 
   7  -1   1        0.48        0.00      0.55 o 
  -7   0   1       31.51       34.83      1.66 o 
  -6   0   1       18.07       18.97      1.27 o 
  -5   0   1       28.55       30.22      1.59 o 
  -4   0   1       92.01      100.76      3.15 o 
  -3   0   1       89.27       93.13      2.56 o 
  -2   0   1     1646.36     1587.45     19.73 o 
  -1   0   1      251.46      229.75      3.89 o 
   0   0   1     1351.61     1515.21    223.98 o 
   1   0   1       28.75       26.10      0.74 o 
   2   0   1       22.15       17.95      0.67 o 
   3   0   1      114.14      115.05      2.75 o 
   4   0   1       31.37       35.96      1.43 o 
   5   0   1       40.73       38.43      1.73 o 
   6   0   1       29.77       30.86      1.62 o 
   7   0   1       20.31       26.90      1.61 o 
  -7   1   1       15.24       13.68      1.09 o 
  -6   1   1        9.84       10.15      0.92 o 
  -5   1   1        0.86        0.95      0.48 o 
  -4   1   1        8.24        5.39      0.68 o 
  -3   1   1       62.00       65.33      2.17 o 
  -2   1   1      945.49      958.40     13.21 o 
  -1   1   1     7380.80     8570.57     89.57 o 
   0   1   1      122.63      105.49      6.79 o 
   1   1   1        8.50        6.45      0.32 o 
   2   1   1       95.49       84.88      2.53 o 
   3   1   1       25.79       28.50      1.07 o 
   4   1   1      296.35      338.99      8.11 o 
   5   1   1       13.67       15.39      1.16 o 
   6   1   1       17.47       19.47      1.28 o 
   7   1   1       25.28       24.45      1.63 o 
  -7   2   1       17.14       18.66      1.22 o 
  -6   2   1       10.34       10.67      0.98 o 
  -5   2   1        0.43        0.44      0.83 o 
  -4   2   1        2.90        3.18      0.58 o 
  -3   2   1      103.56      103.33      2.84 o 
  -2   2   1       19.86       19.57      0.82 o 
  -1   2   1        0.11        0.00      0.44 o 
   0   2   1     4236.28     3872.63     53.81 o 
   1   2   1     1936.12     1721.78     19.80 o 
   2   2   1      313.53      272.25      5.24 o 
   3   2   1      174.86      177.02      4.78 o 
   4   2   1      520.10      521.79     10.61 o 
   5   2   1        0.06       -0.27      0.31 o 
   6   2   1        1.06       -0.22      1.20 o 
   7   2   1        2.13        1.44      0.58 o 
  -7   3   1       25.44       25.31      1.28 o 
  -6   3   1        8.17        8.82      0.93 o 
  -5   3   1        0.04        0.45      0.63 o 
  -4   3   1       49.34       50.19      1.91 o 
  -3   3   1        4.65        6.54      0.59 o 
  -2   3   1        0.95        0.97      0.30 o 
  -1   3   1       51.76       53.13      1.51 o 
   0   3   1      488.39      485.13      5.12 o 
   1   3   1     1168.80     1004.59     12.99 o 
   2   3   1      335.01      293.36      5.80 o 
   3   3   1      119.29      117.55      2.92 o 
   4   3   1        7.07        5.38      0.64 o 
   5   3   1       32.35       37.41      1.69 o 
   6   3   1        0.42        1.33      0.36 o 
   7   3   1        2.24        1.73      0.74 o 
  -6   4   1        0.01       -0.94      0.94 o 
  -5   4   1       19.39       17.52      1.29 o 
  -4   4   1        1.10        0.41      0.77 o 
  -3   4   1       71.34       68.84      2.09 o 
  -2   4   1       35.10       28.28      1.15 o 
  -1   4   1       55.64       53.80      1.68 o 
   0   4   1       32.46       31.82      1.89 o 
   1   4   1       22.55       28.47      0.94 o 
   2   4   1        3.71        3.82      0.45 o 
   3   4   1       86.16       91.99      2.66 o 
   4   4   1       20.15       20.60      1.18 o 
   5   4   1        6.34        6.31      0.70 o 
   6   4   1        3.32        3.71      0.66 o 
   7   4   1       12.40       14.08      1.17 o 
  -6   5   1        7.26        7.01      0.94 o 
  -5   5   1        1.94        0.43      0.81 o 
  -4   5   1      385.96      387.38     10.12 o 
  -3   5   1       42.57       42.46      1.71 o 
  -2   5   1       17.84       21.93      1.07 o 
  -1   5   1      316.35      340.02      7.21 o 
   0   5   1      206.23      215.39     23.67 o 
   1   5   1       34.99       35.87      1.19 o 
   2   5   1       70.15       73.39      2.25 o 
   3   5   1        4.68        4.64      0.53 o 
   4   5   1       83.81       81.15      2.46 o 
   5   5   1        1.49        1.40      0.48 o 
   6   5   1       15.77       14.60      1.07 o 
   7   5   1       33.50       35.09      1.72 o 
  -6   6   1        0.00        0.38      0.66 o 
  -5   6   1        5.15        4.32      0.72 o 
  -4   6   1       10.24       10.01      1.03 o 
  -3   6   1      379.04      348.62      9.25 o 
  -2   6   1        1.42        0.00      0.83 o 
  -1   6   1       27.25       31.11      1.28 o 
   0   6   1      555.04      578.61     41.68 o 
   1   6   1       39.25       43.55      1.45 o 
   2   6   1       11.98       12.03      0.86 o 
   3   6   1       52.06       46.73      1.71 o 
   4   6   1       89.08       89.67      2.67 o 
   5   6   1        2.35        2.54      0.62 o 
   6   6   1       34.10       37.81      1.74 o 
   7   6   1       23.14       27.45      1.45 o 
  -5   7   1       26.13       26.97      1.81 o 
  -4   7   1       54.62       55.31      2.19 o 
  -3   7   1        5.26        4.95      0.81 o 
  -2   7   1       32.32       37.34      1.66 o 
  -1   7   1       31.39       33.83      1.46 o 
   0   7   1       12.27       16.64      2.76 o 
   1   7   1        3.19        3.59      0.49 o 
   2   7   1        1.49        2.08      0.37 o 
   3   7   1      123.76      119.86      3.65 o 
   4   7   1      339.28      332.68      9.28 o 
   5   7   1       13.01       11.01      1.06 o 
   6   7   1       26.64       29.64      1.50 o 
  -5   8   1       33.71       32.21      1.67 o 
  -4   8   1        9.14        9.85      0.90 o 
  -3   8   1       62.27       64.97      2.38 o 
  -2   8   1       97.79       94.55      2.83 o 
  -1   8   1        0.31       -0.40      0.79 o 
   0   8   1       29.84       28.34      4.10 o 
   1   8   1       10.60       10.48      0.94 o 
   2   8   1        7.25        5.78      0.75 o 
   3   8   1       51.60       49.13      1.99 o 
   4   8   1      173.41      179.07      4.90 o 
   5   8   1       84.71       88.61      2.71 o 
   6   8   1        2.94        2.74      0.63 o 
  -4   9   1      158.76      161.88      4.28 o 
  -3   9   1       85.05       80.89      2.68 o 
  -2   9   1      129.66      136.91      4.31 o 
  -1   9   1      115.33      121.88      3.95 o 
   0   9   1      153.60      163.32     21.14 o 
   1   9   1        4.57        4.48      0.70 o 
   2   9   1      130.14      123.36      3.89 o 
   3   9   1       39.53       39.90      1.81 o 
   4   9   1        7.34        6.80      0.77 o 
   5   9   1        0.05        0.19      0.68 o 
   6   9   1        5.81        6.50      0.79 o 
  -4  10   1       23.61       21.79      1.33 o 
  -3  10   1       37.36       37.73      1.65 o 
  -2  10   1        3.05        3.71      0.65 o 
  -1  10   1       46.48       48.37      2.04 o 
   0  10   1       47.24       54.92      9.56 o 
   1  10   1        1.97        2.38      0.67 o 
   2  10   1       71.53       69.25      2.44 o 
   3  10   1      108.47      113.21      3.74 o 
   4  10   1       35.31       35.78      1.63 o 
   5  10   1        0.65        0.62      0.34 o 
  -3  11   1       12.86       14.02      1.05 o 
  -2  11   1      125.45      130.68      3.82 o 
  -1  11   1       27.89       28.53      1.50 o 
   0  11   1      156.57      146.47     17.26 o 
   1  11   1       41.05       33.18      1.72 o 
   2  11   1        3.81        4.02      0.66 o 
   3  11   1        4.96        3.34      0.63 o 
   4  11   1       17.01       26.17      1.57 o 
   5  11   1        0.25       -0.11      0.70 o 
  -2  12   1        1.38        1.90      0.53 o 
  -1  12   1        5.14        5.42      0.81 o 
   0  12   1       10.21       10.02      0.68 o 
   1  12   1        5.56        4.06      0.50 o 
   2  12   1       81.57       81.56      2.86 o 
   3  12   1        5.98        7.72      0.90 o 
   4  12   1        0.57        0.57      0.46 o 
  -1  13   1        0.37        0.53      0.62 o 
   0  13   1        0.78        0.69      0.32 o 
   1  13   1       21.05       18.44      1.19 o 
   2  13   1        0.26        1.17      0.34 o 
  -3 -12   2        1.35        1.03      0.46 o 
  -2 -12   2        4.42        5.36      0.69 o 
  -1 -12   2        1.75        1.59      0.47 o 
   0 -12   2        3.70        3.26      0.42 o 
   1 -12   2       18.06       20.98      1.38 o 
   2 -12   2       28.93       32.85      1.47 o 
  -4 -11   2        0.47        1.05      0.28 o 
  -3 -11   2       13.10       11.45      1.05 o 
  -2 -11   2        3.26        1.47      0.48 o 
  -1 -11   2       15.88       14.42      1.02 o 
   0 -11   2        0.58        0.79      0.32 o 
   1 -11   2        0.01       -0.37      0.88 o 
   2 -11   2       12.94       13.47      1.26 o 
   3 -11   2       14.10       16.78      1.13 o 
  -4 -10   2        8.69        7.72      0.92 o 
  -3 -10   2       43.65       43.17      1.80 o 
  -2 -10   2       28.70       29.32      1.55 o 
  -1 -10   2       11.74        6.98      0.84 o 
   0 -10   2        2.57        1.69      0.38 o 
   1 -10   2       64.83       73.05      2.49 o 
   2 -10   2       33.75       35.19      1.70 o 
   3 -10   2        1.16        0.87      0.51 o 
   4 -10   2       16.76       16.69      1.15 o 
  -5  -9   2        3.92        5.73      0.79 o 
  -4  -9   2        1.45        1.54      0.45 o 
  -3  -9   2       11.72       13.39      1.09 o 
  -2  -9   2      120.55       98.22      2.96 o 
  -1  -9   2        3.35        1.84      0.55 o 
   0  -9   2       59.18       55.91      8.83 o 
   1  -9   2       79.99       87.69      2.76 o 
   2  -9   2      415.47      423.46     10.77 o 
   3  -9   2       24.13       24.68      1.43 o 
   4  -9   2        4.06        3.72      0.81 o 
   5  -9   2        9.58       11.10      0.82 o 
  -5  -8   2       52.88       56.47      2.35 o 
  -4  -8   2        1.70        1.64      0.46 o 
  -3  -8   2       13.25       10.19      1.02 o 
  -2  -8   2       54.92       45.11      1.89 o 
  -1  -8   2        0.83        0.20      0.54 o 
   0  -8   2        0.01       -0.34      0.34 o 
   1  -8   2      120.44      132.21      4.01 o 
   2  -8   2      128.47      144.66      4.29 o 
   3  -8   2      378.22      381.98     10.15 o 
   4  -8   2       59.06       58.89      2.20 o 
   5  -8   2       51.23       48.65      2.07 o 
  -6  -7   2       10.85       12.49      1.01 o 
  -5  -7   2       34.93       36.57      1.65 o 
  -4  -7   2       20.51       18.38      1.30 o 
  -3  -7   2       12.07       12.24      1.07 o 
  -2  -7   2        5.25        4.23      0.64 o 
  -1  -7   2        6.14        4.44      0.63 o 
   0  -7   2        4.17        1.52      0.78 o 
   1  -7   2       22.02       22.03      1.25 o 
   2  -7   2       66.73       69.19      2.30 o 
   3  -7   2       22.48       23.18      1.39 o 
   4  -7   2        7.78        6.79      0.92 o 
   5  -7   2       20.99       20.95      1.27 o 
   6  -7   2        1.73        1.40      0.49 o 
  -6  -6   2       60.14       60.71      2.42 o 
  -5  -6   2       36.79       34.78      1.68 o 
  -4  -6   2       83.30       83.79      2.67 o 
  -3  -6   2       94.42       95.26      3.28 o 
  -2  -6   2       38.02       56.72      1.91 o 
  -1  -6   2      280.78      237.30      6.56 o 
   0  -6   2       20.11       17.20      2.23 o 
   1  -6   2       33.15       29.67      1.31 o 
   2  -6   2       24.67       30.61      1.40 o 
   3  -6   2       49.04       53.96      2.01 o 
   4  -6   2        0.78        1.18      0.39 o 
   5  -6   2        2.58        2.62      0.59 o 
   6  -6   2        0.00        0.78      0.52 o 
  -6  -5   2       88.20       96.22      3.20 o 
  -5  -5   2      187.64      197.43      5.20 o 
  -4  -5   2        8.07        8.70      0.83 o 
  -3  -5   2       58.46       55.85      1.97 o 
  -2  -5   2      838.96      871.69     14.58 o 
  -1  -5   2       34.84       26.41      1.12 o 
   0  -5   2       50.70       47.24      7.39 o 
   1  -5   2       18.65       24.46      1.08 o 
   2  -5   2      198.04      243.76      6.52 o 
   3  -5   2       26.24       33.07      1.48 o 
   4  -5   2       24.53       29.40      1.54 o 
   5  -5   2        7.25        6.35      0.87 o 
   6  -5   2        0.30        1.03      0.55 o 
  -6  -4   2        0.02       -0.56      0.86 o 
  -5  -4   2      126.04      142.96      4.35 o 
  -4  -4   2        3.80        4.01      0.62 o 
  -3  -4   2        0.51        0.16      0.72 o 
  -2  -4   2      391.55      408.43      8.39 o 
  -1  -4   2      947.59      924.13     13.71 o 
   0  -4   2      226.72      220.84     30.16 o 
   1  -4   2       21.35       21.08      0.90 o 
   2  -4   2      955.06     1043.94     15.70 o 
   3  -4   2      182.77      198.23      6.05 o 
   4  -4   2       28.27       32.38      1.56 o 
   5  -4   2        1.13        0.15      0.49 o 
   6  -4   2      128.78      129.24      3.88 o 
   7  -4   2        0.87        1.11      0.42 o 
  -7  -3   2       15.68       17.59      1.12 o 
  -6  -3   2        0.21        0.20      0.71 o 
  -5  -3   2       16.44       16.60      1.26 o 
  -4  -3   2       12.72       13.11      0.97 o 
  -3  -3   2       90.03       91.05      2.81 o 
  -2  -3   2        4.52        4.33      0.49 o 
  -1  -3   2       42.57       34.62      1.07 o 
   0  -3   2     1429.98     1427.53    209.58 o 
   1  -3   2       39.98       43.92      1.42 o 
   2  -3   2      156.85      179.99      4.71 o 
   3  -3   2      141.48      142.13      3.49 o 
   4  -3   2       96.43      104.62      3.32 o 
   5  -3   2       33.53       26.99      1.47 o 
   6  -3   2       55.15       59.58      2.18 o 
   7  -3   2       95.55      101.97      2.94 o 
  -7  -2   2        8.93       10.02      0.93 o 
  -6  -2   2        7.72        7.36      0.76 o 
  -5  -2   2        1.86        2.15      0.62 o 
  -4  -2   2        0.76        0.37      0.53 o 
  -3  -2   2        2.68        4.38      0.47 o 
  -2  -2   2       50.81       51.50      1.71 o 
  -1  -2   2     2908.49     2926.63     33.33 o 
   0  -2   2     5651.02     6215.47    724.96 o 
   1  -2   2      175.21      189.47      3.98 o 
   2  -2   2        0.55        0.99      0.25 o 
   3  -2   2     1010.24     1048.71     15.80 o 
   4  -2   2       11.90       11.64      0.87 o 
   5  -2   2      148.03      139.86      4.18 o 
   6  -2   2        0.21       -0.43      0.68 o 
   7  -2   2       91.06       89.65      2.88 o 
  -7  -1   2        9.41       10.48      0.91 o 
  -6  -1   2        1.25        1.23      0.44 o 
  -5  -1   2       95.65       90.90      2.81 o 
  -4  -1   2        8.96        8.70      0.85 o 
  -3  -1   2       18.75       15.41      0.89 o 
  -2  -1   2       46.80       37.86      1.16 o 
  -1  -1   2      432.88      384.29      6.23 o 
   0  -1   2       38.64       27.46      2.32 o 
   1  -1   2      166.57      148.01      3.13 o 
   2  -1   2        9.88       10.28      0.54 o 
   3  -1   2       97.90      102.54      2.66 o 
   4  -1   2        6.16        3.38      0.52 o 
   5  -1   2       17.71       16.96      1.16 o 
   6  -1   2        0.03       -1.05      1.05 o 
   7  -1   2       17.42       15.67      1.30 o 
  -7   0   2       10.63        9.88      0.96 o 
  -6   0   2       31.89       32.65      1.63 o 
  -5   0   2        1.58        1.25      0.57 o 
  -4   0   2       16.96       18.80      1.11 o 
  -3   0   2        0.20        0.71      0.32 o 
  -2   0   2     1523.72     1513.05     19.46 o 
  -1   0   2        9.12        9.50      0.48 o 
   0   0   2        4.77        5.18      0.46 o 
   1   0   2     2936.40     2779.91     30.55 o 
   2   0   2      112.85       99.88      2.84 o 
   3   0   2       98.01      103.58      2.60 o 
   4   0   2       16.94       21.99      1.11 o 
   5   0   2        9.50        8.74      0.84 o 
   6   0   2       10.30       15.72      1.15 o 
   7   0   2       91.04      102.24      3.23 o 
  -7   1   2        0.03       -0.55      0.61 o 
  -6   1   2        0.80        0.47      0.47 o 
  -5   1   2      122.44      122.65      3.95 o 
  -4   1   2        4.86        5.11      0.61 o 
  -3   1   2      278.14      275.59      6.78 o 
  -2   1   2        5.91        4.56      0.44 o 
  -1   1   2    23956.04    27234.21    431.23 o 
   0   1   2      845.84      843.95     67.99 o 
   1   1   2      115.86      118.12      2.57 o 
   2   1   2       84.32       80.06      1.85 o 
   3   1   2      584.73      598.64     10.06 o 
   4   1   2       84.45       75.70      2.58 o 
   5   1   2       24.31       21.16      1.28 o 
   6   1   2        3.09        4.74      0.70 o 
   7   1   2       28.60       33.30      1.82 o 
  -6   2   2        1.32        1.67      0.51 o 
  -5   2   2       17.70       18.65      1.22 o 
  -4   2   2       22.56       26.31      1.37 o 
  -3   2   2      151.12      161.41      3.81 o 
  -2   2   2       23.31       24.33      0.98 o 
  -1   2   2       69.88       70.51      1.72 o 
   0   2   2     3621.37     3787.98    110.88 o 
   1   2   2      201.34      183.39      3.60 o 
   2   2   2        2.43        2.45      0.33 o 
   3   2   2       36.81       40.35      1.30 o 
   4   2   2      273.64      270.72      7.14 o 
   5   2   2       43.83       39.05      1.73 o 
   6   2   2        2.85        2.96      0.65 o 
   7   2   2        4.78        3.94      0.79 o 
  -6   3   2        0.74        0.66      0.39 o 
  -5   3   2       14.20       13.94      1.15 o 
  -4   3   2       56.64       56.06      2.06 o 
  -3   3   2        1.28        0.78      0.41 o 
  -2   3   2      195.22      192.42      5.13 o 
  -1   3   2      366.40      344.39      6.39 o 
   0   3   2      114.33      126.29      6.27 o 
   1   3   2      170.14      166.25      3.71 o 
   2   3   2       57.19       58.52      1.69 o 
   3   3   2      477.57      487.40      9.12 o 
   4   3   2        0.48       -0.32      0.64 o 
   5   3   2        9.49       11.12      0.94 o 
   6   3   2        5.12        5.68      0.74 o 
   7   3   2       76.38       78.66      2.83 o 
  -6   4   2       33.19       36.73      1.85 o 
  -5   4   2       79.43       80.85      2.66 o 
  -4   4   2       16.13       14.98      1.08 o 
  -3   4   2        0.16        0.00      0.60 o 
  -2   4   2      317.76      327.53      7.43 o 
  -1   4   2      790.47      813.25     12.31 o 
   0   4   2       68.79       64.40      3.47 o 
   1   4   2      426.40      386.39      6.92 o 
   2   4   2      279.36      306.01      6.35 o 
   3   4   2        6.06        7.22      0.60 o 
   4   4   2       42.64       48.23      1.74 o 
   5   4   2       20.96       20.82      1.27 o 
   6   4   2       25.43       26.04      1.43 o 
   7   4   2        5.88        4.34      0.92 o 
  -6   5   2      110.18      114.77      3.23 o 
  -5   5   2       15.54       16.37      1.18 o 
  -4   5   2        0.20        0.66      0.86 o 
  -3   5   2      188.72      175.59      4.49 o 
  -2   5   2        2.84        3.09      0.47 o 
  -1   5   2       16.26       15.63      0.86 o 
   0   5   2       48.26       55.08      3.17 o 
   1   5   2       15.92       17.57      0.85 o 
   2   5   2      228.83      224.75      5.67 o 
   3   5   2       19.29       19.43      1.04 o 
   4   5   2       11.77       12.45      0.97 o 
   5   5   2       81.91       81.89      2.63 o 
   6   5   2        0.26        0.21      0.93 o 
   7   5   2        0.35        0.00      0.64 o 
  -6   6   2       13.00       15.17      1.05 o 
  -5   6   2       44.30       45.81      1.84 o 
  -4   6   2      236.67      231.67      5.76 o 
  -3   6   2      199.80      201.84      5.10 o 
  -2   6   2       18.51       18.71      1.16 o 
  -1   6   2      285.95      358.52      8.19 o 
   0   6   2      335.89      369.03     30.70 o 
   1   6   2      239.54      240.34      6.11 o 
   2   6   2        6.04        6.21      0.64 o 
   3   6   2      888.13      856.53     14.97 o 
   4   6   2       21.65       26.19      1.41 o 
   5   6   2       49.36       49.61      2.02 o 
   6   6   2       33.37       34.12      1.67 o 
   7   6   2        7.30        7.71      0.81 o 
  -5   7   2        0.74        0.91      0.67 o 
  -4   7   2      117.61      119.50      3.91 o 
  -3   7   2       23.80       22.69      1.37 o 
  -2   7   2       81.74       91.98      2.67 o 
  -1   7   2       42.60       44.46      1.69 o 
   0   7   2     1291.27     1365.00    140.85 o 
   1   7   2       11.74        9.71      0.84 o 
   2   7   2        0.00        0.33      0.47 o 
   3   7   2       54.59       48.96      1.88 o 
   4   7   2      579.37      587.53     12.87 o 
   5   7   2       26.03       29.14      1.57 o 
   6   7   2      109.82      122.27      3.75 o 
   7   7   2       44.52       48.09      1.81 o 
  -5   8   2        0.24       -0.26      0.61 o 
  -4   8   2        0.01       -0.45      0.45 o 
  -3   8   2        1.69        1.71      0.60 o 
  -2   8   2      116.14      119.17      3.88 o 
  -1   8   2        6.59        8.55      0.86 o 
   0   8   2       26.70       25.90      3.26 o 
   1   8   2       62.71       61.28      2.09 o 
   2   8   2        4.70        5.33      0.68 o 
   3   8   2        9.67        7.66      0.99 o 
   4   8   2      230.26      229.67      5.64 o 
   5   8   2      121.65      129.22      4.00 o 
   6   8   2      130.13      142.37      3.85 o 
  -4   9   2       31.37       34.20      1.83 o 
  -3   9   2       53.03       58.07      2.16 o 
  -2   9   2       88.00       95.12      2.91 o 
  -1   9   2        1.85        1.90      0.45 o 
   0   9   2       44.31       46.24      4.01 o 
   1   9   2       16.20       13.17      1.01 o 
   2   9   2      246.63      241.99      7.65 o 
   3   9   2       36.66       35.82      1.72 o 
   4   9   2       82.28       87.04      2.74 o 
   5   9   2        1.69        2.20      0.54 o 
   6   9   2       57.05       62.65      2.25 o 
  -4  10   2       16.02       15.78      1.11 o 
  -3  10   2      106.31      112.50      3.47 o 
  -2  10   2       17.58       17.18      1.26 o 
  -1  10   2       24.01       22.77      1.40 o 
   0  10   2        0.04       -0.02      0.45 o 
   1  10   2        0.24       -0.63      0.63 o 
   2  10   2       15.98       14.00      1.12 o 
   3  10   2       30.87       30.18      1.58 o 
   4  10   2        6.51        6.26      0.79 o 
   5  10   2        2.49        1.47      0.60 o 
  -3  11   2        0.53        0.66      0.45 o 
  -2  11   2       66.87       64.26      2.13 o 
  -1  11   2       50.50       55.80      2.14 o 
   0  11   2      107.21       96.08     14.88 o 
   1  11   2        7.98        6.93      0.87 o 
   2  11   2        6.36        5.40      0.65 o 
   3  11   2        6.32        6.95      0.74 o 
   4  11   2       19.34       21.85      1.51 o 
   5  11   2        5.89        6.50      0.73 o 
  -2  12   2        5.24        5.58      0.76 o 
  -1  12   2        7.25        6.21      0.82 o 
   0  12   2       36.18       35.53      6.72 o 
   1  12   2       17.35       15.45      1.05 o 
   2  12   2        1.28        2.23      0.45 o 
   3  12   2       20.53       26.08      1.56 o 
   4  12   2        6.53        7.71      0.79 o 
  -1  13   2        9.96        9.90      0.84 o 
   0  13   2        6.69        6.85      1.11 o 
   1  13   2       17.91       14.39      1.09 o 
   2  13   2        1.57        0.00      0.84 o 
   3  13   2        0.06       -0.32      0.55 o 
  -2 -12   3        2.01        3.16      0.54 o 
  -1 -12   3       25.21       23.62      1.38 o 
   0 -12   3        1.08        1.10      0.33 o 
   1 -12   3        0.07        0.42      0.37 o 
  -3 -11   3        6.61        6.80      0.75 o 
  -2 -11   3        1.79        1.40      0.49 o 
  -1 -11   3       12.35        8.30      0.86 o 
   0 -11   3        1.36        2.09      0.34 o 
   1 -11   3        3.53        3.56      0.73 o 
   2 -11   3        1.37        0.45      0.69 o 
   3 -11   3        5.42        5.95      0.68 o 
  -4 -10   3       19.44       19.42      1.28 o 
  -3 -10   3       11.96        8.75      0.84 o 
  -2 -10   3        5.14        6.20      0.78 o 
  -1 -10   3       20.20       23.22      1.37 o 
   0 -10   3        0.19        2.74      0.77 o 
   1 -10   3       10.85       13.72      1.07 o 
   2 -10   3       11.39       13.37      1.02 o 
   3 -10   3        0.73        0.16      0.58 o 
   4 -10   3        0.26        1.17      0.35 o 
  -5  -9   3        0.87        0.33      0.42 o 
  -4  -9   3        0.55        0.52      0.67 o 
  -3  -9   3       14.84       13.03      1.06 o 
  -2  -9   3      320.44      269.96      8.31 o 
  -1  -9   3      105.97       91.19      2.81 o 
   0  -9   3        9.53        9.58      1.03 o 
   1  -9   3       29.51       30.78      1.65 o 
   2  -9   3       44.42       46.61      1.98 o 
   3  -9   3       70.72       70.44      2.36 o 
   4  -9   3        0.02       -0.48      0.83 o 
  -5  -8   3        0.98        0.00      0.88 o 
  -4  -8   3       18.00       15.82      1.19 o 
  -3  -8   3        0.12        0.22      0.59 o 
  -2  -8   3      136.88      129.80      4.04 o 
  -1  -8   3      286.75      236.82      5.64 o 
   0  -8   3        0.00       -0.03      0.39 o 
   1  -8   3      189.13      195.61      5.04 o 
   2  -8   3       77.12       83.80      2.68 o 
   3  -8   3       93.10       92.18      2.86 o 
   4  -8   3       40.44       39.10      1.74 o 
   5  -8   3       14.30       13.13      1.12 o 
  -5  -7   3        8.03        9.91      0.86 o 
  -4  -7   3       70.19       67.69      2.37 o 
  -3  -7   3        4.85        6.49      0.78 o 
  -2  -7   3      272.72      273.64      8.08 o 
  -1  -7   3      175.58      158.17      4.27 o 
   0  -7   3       18.69       15.60      1.99 o 
   1  -7   3       18.72       20.53      1.27 o 
   2  -7   3      903.70      963.33     17.36 o 
   3  -7   3        8.86        9.71      1.11 o 
   4  -7   3      156.01      156.46      4.51 o 
   5  -7   3        1.58        0.65      0.52 o 
   6  -7   3       13.13       10.87      0.89 o 
  -6  -6   3       71.36       79.17      2.52 o 
  -5  -6   3        3.48        2.31      0.60 o 
  -4  -6   3       57.83       62.22      2.29 o 
  -3  -6   3        1.18        0.63      0.47 o 
  -2  -6   3      104.12       90.74      3.09 o 
  -1  -6   3      136.97      131.64      3.63 o 
   0  -6   3      200.20      214.49     31.75 o 
   1  -6   3       38.11       43.46      1.64 o 
   2  -6   3        1.64        3.65      0.67 o 
   3  -6   3        0.06       -0.21      0.68 o 
   4  -6   3        6.19        5.01      0.71 o 
   5  -6   3        7.37        7.43      0.85 o 
   6  -6   3        6.82        6.88      0.87 o 
  -6  -5   3       48.84       56.45      2.29 o 
  -5  -5   3        0.57        0.78      0.48 o 
  -4  -5   3       87.43       90.56      2.82 o 
  -3  -5   3        3.79        3.27      0.54 o 
  -2  -5   3       13.33       11.62      0.84 o 
  -1  -5   3      702.36      624.80     11.52 o 
   0  -5   3      697.32      734.75     95.86 o 
   1  -5   3       11.83       14.23      0.90 o 
   2  -5   3       70.00       79.95      2.69 o 
   3  -5   3        0.17        0.75      0.30 o 
   4  -5   3       19.04       17.39      1.28 o 
   5  -5   3       17.14       16.25      1.18 o 
   6  -5   3      157.62      150.38      4.01 o 
  -6  -4   3       44.72       48.45      2.17 o 
  -5  -4   3       46.23       43.16      1.95 o 
  -4  -4   3      108.08      103.94      3.58 o 
  -3  -4   3        5.40        7.31      0.72 o 
  -2  -4   3      562.52      542.53     10.56 o 
  -1  -4   3      368.92      340.66      7.34 o 
   0  -4   3      194.69      210.89     23.96 o 
   1  -4   3      274.46      295.84      6.59 o 
   2  -4   3        0.20        0.00      0.46 o 
   3  -4   3       57.23       57.76      1.92 o 
   4  -4   3        9.81       10.10      0.89 o 
   5  -4   3      115.97      102.09      2.96 o 
   6  -4   3       34.00       27.03      1.42 o 
   7  -4   3        0.55        0.42      0.61 o 
  -6  -3   3       27.93       27.30      1.42 o 
  -5  -3   3       41.31       40.96      1.83 o 
  -4  -3   3        1.42        0.83      0.59 o 
  -3  -3   3       20.51       20.55      1.13 o 
  -2  -3   3      201.88      208.05      5.63 o 
  -1  -3   3       36.15       41.38      1.28 o 
   0  -3   3        2.25        3.23      1.06 o 
   1  -3   3        2.43        3.99      0.42 o 
   2  -3   3     1992.62     2138.84     27.05 o 
   3  -3   3       14.27       12.28      0.81 o 
   4  -3   3       48.00       51.62      1.90 o 
   5  -3   3       34.79       29.09      1.58 o 
   6  -3   3       85.15       78.84      2.50 o 
   7  -3   3        0.16        0.45      0.39 o 
  -6  -2   3       22.73       23.57      1.31 o 
  -5  -2   3        1.23        0.97      0.61 o 
  -4  -2   3        1.48        2.35      0.46 o 
  -3  -2   3        4.67        4.20      0.51 o 
  -2  -2   3       18.86       15.99      0.82 o 
  -1  -2   3      766.32      627.01      9.90 o 
   0  -2   3       88.10       84.89     12.10 o 
   1  -2   3       19.13       19.92      0.76 o 
   2  -2   3       24.46       22.45      0.93 o 
   3  -2   3      128.36      143.85      3.43 o 
   4  -2   3       57.41       59.82      2.01 o 
   5  -2   3       30.00       23.38      1.38 o 
   6  -2   3      134.42      134.25      4.11 o 
   7  -2   3        8.33        9.67      0.91 o 
  -6  -1   3        2.68        3.49      0.62 o 
  -5  -1   3       63.09       64.44      2.31 o 
  -4  -1   3        1.47        1.91      0.51 o 
  -3  -1   3      268.93      276.21      7.12 o 
  -2  -1   3        0.25       -0.53      0.53 o 
  -1  -1   3       11.95        9.07      0.53 o 
   0  -1   3        7.04        7.45      0.99 o 
   1  -1   3       12.86       14.80      0.62 o 
   2  -1   3      241.16      246.75      5.27 o 
   3  -1   3        7.16        8.88      0.67 o 
   4  -1   3        9.50       11.28      0.85 o 
   5  -1   3      156.82      141.54      4.12 o 
   6  -1   3      142.55      127.20      3.99 o 
   7  -1   3        2.76        3.57      0.67 o 
  -6   0   3       34.91       34.36      1.56 o 
  -5   0   3       58.63       58.30      2.28 o 
  -4   0   3       20.37       21.93      1.26 o 
  -3   0   3      203.38      187.94      5.68 o 
  -2   0   3      366.52      356.26      7.21 o 
  -1   0   3      245.92      214.28      4.56 o 
   0   0   3       10.47       10.84      2.35 o 
   1   0   3      458.52      449.84      6.87 o 
   2   0   3       14.70       20.84      0.78 o 
   3   0   3       21.55       21.66      0.95 o 
   4   0   3       12.41       10.90      0.82 o 
   5   0   3       48.18       46.89      1.88 o 
   6   0   3        1.76        0.00      0.93 o 
   7   0   3      139.36      134.95      3.74 o 
  -6   1   3        4.98        5.71      0.69 o 
  -5   1   3       10.59       11.51      0.98 o 
  -4   1   3        2.34        2.86      0.57 o 
  -3   1   3      699.13      677.64     12.43 o 
  -2   1   3       21.19       20.96      0.93 o 
  -1   1   3     3553.69     3627.47     40.81 o 
   0   1   3      937.71      923.87     96.74 o 
   1   1   3       89.81       96.23      2.54 o 
   2   1   3      387.05      378.88      6.64 o 
   3   1   3        3.03        4.88      0.49 o 
   4   1   3       62.39       67.18      2.00 o 
   5   1   3      205.24      201.79      5.02 o 
   6   1   3       56.81       56.60      2.13 o 
   7   1   3       59.82       52.71      1.95 o 
  -6   2   3        0.81       -0.35      0.44 o 
  -5   2   3       19.72       17.38      1.31 o 
  -4   2   3       29.30       27.61      1.45 o 
  -3   2   3      574.68      557.18     11.10 o 
  -2   2   3     1388.51     1355.42     18.83 o 
  -1   2   3     1708.26     1670.99     20.86 o 
   0   2   3        5.51        3.63      0.54 o 
   1   2   3      187.77      192.65      4.01 o 
   2   2   3      151.03      168.84      4.07 o 
   3   2   3      144.14      162.79      4.60 o 
   4   2   3       48.06       41.04      1.56 o 
   5   2   3      243.72      236.80      7.37 o 
   6   2   3        3.87        1.98      0.49 o 
   7   2   3        2.96        3.59      0.56 o 
  -6   3   3        2.97        3.46      0.72 o 
  -5   3   3        2.04        1.97      0.63 o 
  -4   3   3      324.42      306.04      8.76 o 
  -3   3   3      205.14      197.63      4.61 o 
  -2   3   3        1.92        0.51      0.74 o 
  -1   3   3     1731.37     1902.36     23.75 o 
   0   3   3      610.70      592.35     12.94 o 
   1   3   3        3.31        3.68      0.36 o 
   2   3   3        1.06        0.71      0.31 o 
   3   3   3     2159.37     2143.45     27.37 o 
   4   3   3       54.45       56.42      1.88 o 
   5   3   3       71.80       65.71      2.24 o 
   6   3   3        3.56        4.01      0.67 o 
   7   3   3       61.70       53.39      2.35 o 
  -6   4   3        0.14        0.14      0.38 o 
  -5   4   3        4.11        4.09      0.77 o 
  -4   4   3      193.55      182.10      4.90 o 
  -3   4   3       68.60       64.38      2.13 o 
  -2   4   3      103.60      111.78      3.06 o 
  -1   4   3       69.24       57.97      1.90 o 
   0   4   3      141.36      163.68      3.01 o 
   1   4   3      419.07      419.92      7.50 o 
   2   4   3       52.34       39.85      1.25 o 
   3   4   3       88.72       79.54      2.46 o 
   4   4   3       42.32       46.25      1.72 o 
   5   4   3        0.01       -0.75      0.75 o 
   6   4   3       19.58       20.35      1.34 o 
   7   4   3        4.91        4.40      0.76 o 
  -6   5   3        0.18       -0.06      0.41 o 
  -5   5   3        0.87        0.20      0.72 o 
  -4   5   3       62.76       57.68      2.24 o 
  -3   5   3        0.20       -0.98      0.98 o 
  -2   5   3        4.29        2.98      0.58 o 
  -1   5   3      281.84      310.06      7.17 o 
   0   5   3       96.58      108.64      1.93 o 
   1   5   3        0.40        1.05      0.34 o 
   2   5   3       10.12        8.75      0.65 o 
   3   5   3        8.25        7.79      0.74 o 
   4   5   3        3.50        5.78      0.67 o 
   5   5   3      116.16      115.48      3.72 o 
   6   5   3      252.94      242.33      5.83 o 
   7   5   3        1.57        1.31      0.62 o 
  -5   6   3       36.27       35.10      1.58 o 
  -4   6   3        6.41        5.59      0.76 o 
  -3   6   3      106.51      110.64      3.65 o 
  -2   6   3      311.90      312.80      8.28 o 
  -1   6   3       13.47       17.86      1.01 o 
   0   6   3       53.27       57.18      3.58 o 
   1   6   3       10.96       10.07      0.72 o 
   2   6   3        0.02       -0.29      0.67 o 
   3   6   3       29.99       27.47      1.31 o 
   4   6   3        0.29        0.00      0.36 o 
   5   6   3       70.07       68.22      2.36 o 
   6   6   3      177.21      174.81      4.67 o 
   7   6   3       17.08       17.45      1.23 o 
  -5   7   3        6.45        5.07      0.74 o 
  -4   7   3       10.74        9.55      0.92 o 
  -3   7   3      119.87      119.01      3.88 o 
  -2   7   3      176.94      197.75      4.99 o 
  -1   7   3      409.90      444.99     10.19 o 
   0   7   3       32.36       31.97      3.56 o 
   1   7   3        3.43        4.21      0.54 o 
   2   7   3      204.10      210.59      4.73 o 
   3   7   3      295.47      287.34      7.93 o 
   4   7   3      103.82      100.46      3.46 o 
   5   7   3       19.16       20.16      1.34 o 
   6   7   3        7.25        7.33      0.75 o 
   7   7   3        1.28        1.20      0.45 o 
  -5   8   3        8.52        7.31      0.79 o 
  -4   8   3        9.78        8.97      0.88 o 
  -3   8   3        4.64        6.73      0.83 o 
  -2   8   3        1.42        0.58      0.60 o 
  -1   8   3       64.86       75.31      2.48 o 
   0   8   3       11.56       16.10      2.36 o 
   1   8   3        5.57        6.21      0.71 o 
   2   8   3       47.99       42.63      1.72 o 
   3   8   3      813.66      759.41     14.90 o 
   4   8   3       62.70       64.45      2.30 o 
   5   8   3        5.38        4.66      0.67 o 
   6   8   3        7.55        9.47      1.09 o 
  -4   9   3        0.61        0.52      0.46 o 
  -3   9   3        1.81        0.81      1.07 o 
  -2   9   3        3.79        4.43      0.73 o 
  -1   9   3        1.09        0.66      0.55 o 
   0   9   3        0.97        0.58      0.36 o 
   1   9   3       68.15       63.11      2.21 o 
   2   9   3       50.57       46.28      1.93 o 
   3   9   3      209.08      206.05      5.22 o 
   4   9   3      263.83      265.64      8.15 o 
   5   9   3        0.63        0.00      0.82 o 
   6   9   3        1.25        1.03      0.60 o 
  -4  10   3        2.62        3.09      0.52 o 
  -3  10   3       13.12       12.96      1.19 o 
  -2  10   3       24.53       27.94      1.46 o 
  -1  10   3       25.28       26.66      1.49 o 
   0  10   3       37.42       40.64      3.73 o 
   1  10   3      158.53      140.43      4.26 o 
   2  10   3        0.30       -0.29      0.48 o 
   3  10   3        0.57        0.43      0.61 o 
   4  10   3        4.83        4.85      0.70 o 
   5  10   3        3.28        2.55      0.61 o 
   6  10   3        2.37        4.27      0.52 o 
  -3  11   3        2.37        3.13      0.59 o 
  -2  11   3       37.41       34.66      1.92 o 
  -1  11   3        2.83        3.78      0.60 o 
   0  11   3        6.49        6.56      1.24 o 
   1  11   3       41.32       39.16      1.80 o 
   2  11   3       23.31       19.86      1.29 o 
   3  11   3        1.53        1.51      0.42 o 
   4  11   3        1.30        1.03      0.36 o 
   5  11   3        2.13        1.67      0.47 o 
  -2  12   3       51.67       58.41      2.13 o 
  -1  12   3       40.69       44.72      2.08 o 
   0  12   3       46.11       47.45      6.34 o 
   1  12   3        0.12       -0.18      0.41 o 
   2  12   3        0.39        0.35      0.66 o 
   3  12   3        5.80        9.83      0.99 o 
   4  12   3        0.54        0.82      0.41 o 
  -1  13   3        4.34        3.76      0.58 o 
   0  13   3        2.73        1.79      0.79 o 
   1  13   3       36.82       33.86      1.62 o 
   2  13   3       11.77       14.80      1.04 o 
   3  13   3        9.88        9.07      0.78 o 
  -1 -12   4        5.80        6.89      0.63 o 
   0 -12   4        0.13        0.27      0.36 o 
  -3 -11   4        0.19        0.10      0.55 o 
  -2 -11   4       11.53        9.36      0.99 o 
  -1 -11   4        2.66        3.05      0.65 o 
   0 -11   4        4.93        5.96      0.54 o 
   1 -11   4       25.07       27.54      1.63 o 
   2 -11   4       20.55       20.36      1.24 o 
  -4 -10   4        9.21       10.44      0.82 o 
  -3 -10   4       37.85       35.20      1.76 o 
  -2 -10   4      143.44      137.77      3.87 o 
  -1 -10   4        9.93        8.82      0.95 o 
   0 -10   4        7.47        7.90      1.61 o 
   1 -10   4       85.80       94.44      3.22 o 
   2 -10   4        2.36        1.65      0.57 o 
   3 -10   4        5.68        6.45      0.79 o 
  -4  -9   4       49.55       56.96      2.19 o 
  -3  -9   4        1.09        2.25      0.51 o 
  -2  -9   4       29.65       24.67      1.39 o 
  -1  -9   4        0.06        0.15      0.45 o 
   0  -9   4       62.49       62.61      7.30 o 
   1  -9   4        1.26        1.71      0.43 o 
   2  -9   4       18.17       17.13      1.16 o 
   3  -9   4       61.15       57.07      2.04 o 
   4  -9   4       75.09       79.33      2.63 o 
  -5  -8   4       20.14       19.57      1.23 o 
  -4  -8   4       40.09       43.42      1.70 o 
  -3  -8   4      166.70      146.89      4.32 o 
  -2  -8   4       42.38       37.95      1.75 o 
  -1  -8   4       42.98       35.80      1.73 o 
   0  -8   4      142.41      138.76     17.66 o 
   1  -8   4      730.19      810.74     15.76 o 
   2  -8   4        4.74        4.63      0.75 o 
   3  -8   4       23.66       24.73      1.46 o 
   4  -8   4       13.36       13.57      1.02 o 
   5  -8   4       11.44       10.28      0.94 o 
  -5  -7   4        4.42        4.21      0.69 o 
  -4  -7   4       47.51       48.52      1.97 o 
  -3  -7   4        0.08        0.37      0.40 o 
  -2  -7   4      187.96      171.83      4.72 o 
  -1  -7   4      174.23      162.15      4.44 o 
   0  -7   4        1.42        1.21      0.28 o 
   1  -7   4      354.46      388.84      9.76 o 
   2  -7   4      334.65      329.96      9.13 o 
   3  -7   4       13.58       13.39      1.13 o 
   4  -7   4       24.77       22.32      1.39 o 
   5  -7   4       21.36       17.52      1.31 o 
  -5  -6   4        4.65        6.34      0.83 o 
  -4  -6   4        8.44        9.23      0.91 o 
  -3  -6   4        8.15        8.34      0.92 o 
  -2  -6   4       40.72       35.53      1.65 o 
  -1  -6   4       26.43       26.83      1.35 o 
   0  -6   4      103.06      108.23     16.44 o 
   1  -6   4      220.60      231.37      6.88 o 
   2  -6   4      189.54      187.68      4.68 o 
   3  -6   4        5.46        4.25      0.69 o 
   4  -6   4        2.79        3.54      0.64 o 
   5  -6   4       60.72       57.75      2.03 o 
   6  -6   4       38.72       34.44      1.69 o 
  -6  -5   4        4.80        4.87      0.64 o 
  -5  -5   4        6.96        7.83      0.80 o 
  -4  -5   4       17.00       18.40      1.22 o 
  -3  -5   4        2.17        2.59      0.49 o 
  -2  -5   4        0.00        0.55      0.35 o 
  -1  -5   4       29.44       34.12      1.41 o 
   0  -5   4      151.06      131.43     14.11 o 
   1  -5   4       26.25       35.13      1.42 o 
   2  -5   4       17.67       19.37      1.10 o 
   3  -5   4        0.12       -0.19      0.80 o 
   4  -5   4        2.00        2.14      0.61 o 
   5  -5   4        3.64        3.42      0.60 o 
   6  -5   4       61.58       55.90      2.29 o 
  -6  -4   4       31.16       32.27      1.64 o 
  -5  -4   4        0.34        0.14      0.42 o 
  -4  -4   4       25.60       25.74      1.45 o 
  -3  -4   4       44.69       51.75      1.94 o 
  -2  -4   4      258.90      229.04      6.68 o 
  -1  -4   4      458.70      434.58      9.09 o 
   0  -4   4       41.03       41.50      5.75 o 
   1  -4   4       14.04       18.67      0.97 o 
   2  -4   4       10.03        8.64      0.68 o 
   3  -4   4      103.08      114.02      3.38 o 
   4  -4   4       12.74       10.24      0.94 o 
   5  -4   4       17.65       14.96      1.15 o 
   6  -4   4        7.17        7.88      0.81 o 
   7  -4   4        0.56        1.56      0.42 o 
  -6  -3   4       45.89       54.40      2.23 o 
  -5  -3   4       20.57       23.15      1.38 o 
  -4  -3   4        0.01        0.00      0.53 o 
  -3  -3   4       38.09       37.68      1.60 o 
  -2  -3   4       35.94       41.68      1.56 o 
  -1  -3   4      169.52      150.26      3.44 o 
   0  -3   4       13.76       13.44      1.37 o 
   1  -3   4      325.50      347.38      7.16 o 
   2  -3   4       18.79       19.55      0.96 o 
   3  -3   4      133.64      135.68      3.56 o 
   4  -3   4       20.31       16.02      1.11 o 
   5  -3   4      103.77       95.59      2.89 o 
   6  -3   4       12.71       11.50      1.03 o 
   7  -3   4       24.47       23.66      1.34 o 
  -6  -2   4       20.53       21.75      1.50 o 
  -5  -2   4       22.06       24.81      1.45 o 
  -4  -2   4        4.54        5.21      0.66 o 
  -3  -2   4        5.60        5.46      0.72 o 
  -2  -2   4       61.13       57.34      1.74 o 
  -1  -2   4       21.43       21.53      0.95 o 
   0  -2   4       40.75       40.53      3.03 o 
   1  -2   4      992.82     1096.52     15.19 o 
   2  -2   4      359.32      391.46      7.75 o 
   3  -2   4      237.19      235.63      6.28 o 
   4  -2   4        4.86        3.11      0.54 o 
   5  -2   4       82.65       76.23      2.48 o 
   6  -2   4      193.41      184.42      4.89 o 
   7  -2   4       43.68       39.02      1.85 o 
  -6  -1   4        7.05        6.79      0.89 o 
  -5  -1   4       23.27       23.49      1.42 o 
  -4  -1   4        9.44        9.52      0.91 o 
  -3  -1   4       12.18        8.71      0.77 o 
  -2  -1   4      141.10      126.10      3.18 o 
  -1  -1   4      118.12      106.59      2.56 o 
   0  -1   4       45.11       43.16      6.09 o 
   1  -1   4       46.37       53.17      1.59 o 
   2  -1   4      903.07      987.25     14.18 o 
   3  -1   4      268.96      262.00      6.44 o 
   4  -1   4       89.35       86.14      2.86 o 
   5  -1   4       75.13       70.51      2.42 o 
   6  -1   4      199.68      188.95      4.99 o 
   7  -1   4       14.61       11.66      1.14 o 
  -6   0   4       35.26       36.87      1.89 o 
  -5   0   4        4.36        4.73      0.75 o 
  -4   0   4       74.26       76.73      2.49 o 
  -3   0   4      153.23      137.60      3.72 o 
  -2   0   4       33.53       32.66      1.25 o 
  -1   0   4       12.53       11.00      0.64 o 
   0   0   4       24.84       23.02      3.20 o 
   1   0   4        7.18        9.36      0.54 o 
   2   0   4       70.54       76.08      2.04 o 
   3   0   4       83.97       91.04      2.53 o 
   4   0   4       60.78       49.25      1.75 o 
   5   0   4       85.23       81.32      2.51 o 
   6   0   4       21.28       20.17      1.38 o 
   7   0   4       34.23       31.79      1.75 o 
  -6   1   4        0.02       -0.59      0.59 o 
  -5   1   4       20.94       20.93      1.38 o 
  -4   1   4      152.85      150.88      4.38 o 
  -3   1   4      676.91      698.76     13.21 o 
  -2   1   4      101.17      106.04      2.86 o 
  -1   1   4      164.18      169.27      4.43 o 
   0   1   4      367.44      361.40     26.46 o 
   1   1   4      298.72      300.75      5.65 o 
   2   1   4      135.82      146.45      3.94 o 
   3   1   4       45.12       58.11      1.98 o 
   4   1   4        1.42        0.32      0.71 o 
   5   1   4       56.57       60.06      2.15 o 
   6   1   4       84.59       84.43      2.66 o 
   7   1   4        9.23        7.50      0.89 o 
  -6   2   4       38.87       40.78      1.89 o 
  -5   2   4       30.93       33.10      1.64 o 
  -4   2   4       35.88       32.54      1.61 o 
  -3   2   4       55.91       53.42      1.92 o 
  -2   2   4     5249.29     5613.87     64.19 o 
  -1   2   4       24.61       30.85      1.11 o 
   0   2   4      150.46      154.81      5.24 o 
   1   2   4       20.95       21.96      0.81 o 
   2   2   4     1733.62     1761.93     22.19 o 
   3   2   4      280.84      300.86      6.78 o 
   4   2   4       80.10       71.91      2.13 o 
   5   2   4      153.56      150.23      4.25 o 
   6   2   4        6.02        5.93      0.70 o 
   7   2   4        9.06        7.58      0.79 o 
  -6   3   4        1.11        1.22      0.50 o 
  -5   3   4       24.05       24.66      1.43 o 
  -4   3   4      149.22      149.65      4.37 o 
  -3   3   4      206.52      174.57      4.45 o 
  -2   3   4        0.16       -0.29      0.68 o 
  -1   3   4     1287.09     1289.50     17.98 o 
   0   3   4      132.08      139.09      2.75 o 
   1   3   4        8.91       12.46      0.67 o 
   2   3   4      217.58      260.09      5.76 o 
   3   3   4      268.19      292.55      6.81 o 
   4   3   4      154.48      155.80      3.93 o 
   5   3   4       53.82       55.29      2.05 o 
   6   3   4       23.50       20.02      1.33 o 
   7   3   4        0.52       -0.86      0.95 o 
  -6   4   4        4.00        4.65      0.73 o 
  -5   4   4        5.13        5.61      0.67 o 
  -4   4   4      139.01      146.70      4.32 o 
  -3   4   4      289.79      265.96      7.85 o 
  -2   4   4        0.61        2.39      0.44 o 
  -1   4   4      331.24      351.36      7.64 o 
   0   4   4      580.73      647.20     14.56 o 
   1   4   4       70.02       68.69      2.01 o 
   2   4   4     1095.28     1076.98     15.69 o 
   3   4   4       48.91       49.48      1.61 o 
   4   4   4        0.37        1.39      0.37 o 
   5   4   4        9.01        7.92      0.82 o 
   6   4   4      189.58      176.26      4.79 o 
   7   4   4        0.10        0.17      0.44 o 
  -5   5   4        2.82        2.48      0.53 o 
  -4   5   4       35.70       37.35      1.79 o 
  -3   5   4       12.61       11.75      1.01 o 
  -2   5   4       89.94      105.44      3.28 o 
  -1   5   4      138.30      158.64      3.81 o 
   0   5   4      520.41      538.01     21.09 o 
   1   5   4       17.56       22.03      1.00 o 
   2   5   4       31.73       32.48      1.25 o 
   3   5   4      442.28      464.27      9.71 o 
   4   5   4        3.26        2.65      0.46 o 
   5   5   4        5.00        3.85      0.74 o 
   6   5   4       22.51       23.29      1.38 o 
   7   5   4       40.39       35.56      1.78 o 
  -5   6   4        2.60        3.40      0.65 o 
  -4   6   4       11.29        9.83      0.99 o 
  -3   6   4       13.43       12.21      1.08 o 
  -2   6   4        0.20        0.20      0.71 o 
  -1   6   4       12.00       11.66      0.86 o 
   0   6   4        0.13        0.37      0.47 o 
   1   6   4       44.48       47.73      1.60 o 
   2   6   4        7.25        7.68      0.66 o 
   3   6   4       42.71       46.62      1.73 o 
   4   6   4        0.03        0.00      0.48 o 
   5   6   4       89.92       92.51      2.82 o 
   6   6   4       42.98       45.01      1.86 o 
   7   6   4        0.53        0.48      0.48 o 
  -5   7   4        4.66        5.54      0.73 o 
  -4   7   4        0.01       -0.20      0.65 o 
  -3   7   4       73.48       79.82      2.61 o 
  -2   7   4       41.47       48.96      1.99 o 
  -1   7   4       42.03       52.04      1.94 o 
   0   7   4       15.20       16.28      0.74 o 
   1   7   4       31.16       30.19      1.39 o 
   2   7   4      324.81      320.13      8.18 o 
   3   7   4       21.82       23.92      1.30 o 
   4   7   4       94.85       82.88      2.58 o 
   5   7   4       68.86       65.88      2.34 o 
   6   7   4       15.89       15.37      1.07 o 
   7   7   4       15.37       18.59      1.13 o 
  -4   8   4        6.81        5.17      0.84 o 
  -3   8   4       61.06       63.33      2.29 o 
  -2   8   4       32.51       34.56      1.70 o 
  -1   8   4      274.24      289.29      8.43 o 
   0   8   4       28.75       33.64      6.03 o 
   1   8   4       56.37       54.36      1.96 o 
   2   8   4      202.92      205.60      4.99 o 
   3   8   4      353.52      332.97      9.04 o 
   4   8   4        0.70       -0.65      0.65 o 
   5   8   4       41.18       38.85      1.75 o 
   6   8   4        1.99        1.34      0.53 o 
  -4   9   4        4.06        4.21      0.62 o 
  -3   9   4       20.34       20.37      1.26 o 
  -2   9   4        2.16        2.04      0.61 o 
  -1   9   4        0.09        0.00      0.54 o 
   0   9   4       13.29       14.59      1.20 o 
   1   9   4        0.01       -0.21      0.70 o 
   2   9   4      115.25      114.99      3.71 o 
   3   9   4      211.02      208.84      5.30 o 
   4   9   4       64.02       63.85      2.30 o 
   5   9   4       17.99       19.25      1.20 o 
   6   9   4        4.73        6.52      0.78 o 
  -3  10   4        0.04        0.15      0.67 o 
  -2  10   4        0.01       -0.59      0.76 o 
  -1  10   4       16.41       17.20      1.20 o 
   0  10   4        6.66        6.85      0.94 o 
   1  10   4      135.47      126.66      4.02 o 
   2  10   4       61.12       55.44      2.19 o 
   3  10   4       30.30       33.85      1.66 o 
   4  10   4        3.56        2.47      0.64 o 
   5  10   4       16.81       20.13      1.35 o 
   6  10   4        8.49       10.32      0.85 o 
  -3  11   4        2.53        3.91      0.54 o 
  -2  11   4       10.58       13.09      1.15 o 
  -1  11   4        3.73        3.12      0.61 o 
   0  11   4       12.67       12.58      2.36 o 
   1  11   4       19.38       18.21      1.23 o 
   2  11   4       98.25       97.37      3.36 o 
   3  11   4       13.69       11.99      0.97 o 
   4  11   4        0.15       -0.17      0.56 o 
   5  11   4        2.28        1.25      0.47 o 
  -2  12   4       13.95       16.43      1.06 o 
  -1  12   4       88.62       95.04      3.02 o 
   0  12   4       33.27       36.20      4.35 o 
   1  12   4        4.08        2.53      0.50 o 
   2  12   4        0.53        0.29      0.37 o 
   3  12   4       22.28       24.21      1.45 o 
   4  12   4        3.41        3.71      0.60 o 
   0  13   4       25.98       24.52      3.15 o 
   1  13   4        0.29        0.25      0.47 o 
   2  13   4        1.05        2.29      0.51 o 
   3  13   4       50.25       59.08      1.97 o 
  -2 -11   5       50.06       48.47      1.75 o 
  -1 -11   5        2.18        1.08      0.46 o 
   0 -11   5        0.61        0.33      0.60 o 
   1 -11   5       30.71       37.82      1.69 o 
   2 -11   5        0.23        0.73      0.35 o 
  -3 -10   5        6.75        7.00      0.71 o 
  -2 -10   5       27.04       26.33      1.55 o 
  -1 -10   5       73.60       72.54      2.69 o 
   0 -10   5        4.87        3.68      2.17 o 
   1 -10   5        9.01        9.62      0.85 o 
   2 -10   5        0.07        0.08      0.48 o 
   3 -10   5        8.79       10.50      0.89 o 
  -4  -9   5       20.56       19.28      1.16 o 
  -3  -9   5       47.78       54.69      2.26 o 
  -2  -9   5      105.60       98.32      3.34 o 
  -1  -9   5       16.78       15.48      1.16 o 
   0  -9   5        7.66        7.31      0.54 o 
   1  -9   5       57.97       60.74      2.21 o 
   2  -9   5       30.33       32.33      1.56 o 
   3  -9   5        1.26        0.42      0.58 o 
   4  -9   5       14.40       15.49      1.11 o 
  -4  -8   5        7.90        8.58      0.91 o 
  -3  -8   5      154.82      145.26      4.15 o 
  -2  -8   5       27.16       20.99      1.30 o 
  -1  -8   5        5.84        5.96      0.78 o 
   0  -8   5       19.93       19.49      3.00 o 
   1  -8   5       15.09       16.26      1.22 o 
   2  -8   5      121.16      117.06      3.86 o 
   3  -8   5        8.11        5.97      0.68 o 
   4  -8   5        0.00        0.08      0.36 o 
   5  -8   5        0.79        0.11      0.47 o 
  -5  -7   5       22.28       23.47      1.27 o 
  -4  -7   5       17.45       16.38      1.08 o 
  -3  -7   5        0.21        1.06      0.41 o 
  -2  -7   5        3.38        2.73      0.55 o 
  -1  -7   5       95.60       90.87      2.78 o 
   0  -7   5      176.65      171.12     21.77 o 
   1  -7   5        3.28        4.42      0.78 o 
   2  -7   5      202.18      208.38      5.24 o 
   3  -7   5       78.66       80.71      2.62 o 
   4  -7   5        5.99        6.12      0.70 o 
   5  -7   5       57.01       55.92      2.22 o 
  -5  -6   5       21.46       22.24      1.41 o 
  -4  -6   5        0.20       -0.20      0.66 o 
  -3  -6   5        2.47        3.83      0.69 o 
  -2  -6   5        0.03       -0.22      0.72 o 
  -1  -6   5       14.69       12.66      1.00 o 
   0  -6   5       15.61       13.68      0.73 o 
   1  -6   5      701.11      726.65     14.15 o 
   2  -6   5       37.64       34.40      1.61 o 
   3  -6   5      106.45       90.24      2.79 o 
   4  -6   5       38.18       32.47      1.62 o 
   5  -6   5        6.16        3.75      0.62 o 
   6  -6   5        3.01        2.04      0.50 o 
  -5  -5   5        1.08       -0.90      0.90 o 
  -4  -5   5        3.46        4.05      0.69 o 
  -3  -5   5       29.52       27.32      1.50 o 
  -2  -5   5       27.35       30.69      1.50 o 
  -1  -5   5      107.21      101.87      3.29 o 
   0  -5   5        8.94        9.31      1.62 o 
   1  -5   5      122.40      116.28      3.40 o 
   2  -5   5        2.16        1.54      0.50 o 
   3  -5   5        8.00        8.13      0.83 o 
   4  -5   5        0.92       -0.22      1.04 o 
   5  -5   5       44.11       41.18      1.77 o 
   6  -5   5       21.10       20.74      1.35 o 
  -5  -4   5       11.45       12.15      0.94 o 
  -4  -4   5        6.60        6.51      0.76 o 
  -3  -4   5       53.82       55.46      2.13 o 
  -2  -4   5       11.91       12.05      1.00 o 
  -1  -4   5       71.32       72.91      2.18 o 
   0  -4   5       66.96       61.62      5.40 o 
   1  -4   5       16.22       18.48      1.02 o 
   2  -4   5        8.85        8.95      0.75 o 
   3  -4   5        9.09        8.67      0.81 o 
   4  -4   5       42.64       37.13      1.70 o 
   5  -4   5      142.20      123.17      3.93 o 
   6  -4   5        0.47        0.52      0.43 o 
  -6  -3   5        7.99        9.82      0.86 o 
  -5  -3   5       78.34       87.07      2.60 o 
  -4  -3   5       16.27       17.94      1.23 o 
  -3  -3   5      320.47      334.48      9.11 o 
  -2  -3   5        0.15        0.35      0.49 o 
  -1  -3   5       19.27       19.43      1.04 o 
   0  -3   5      109.54      120.06     13.70 o 
   1  -3   5        1.95        2.74      0.48 o 
   2  -3   5        0.09       -0.14      0.60 o 
   3  -3   5        8.20        9.87      0.82 o 
   4  -3   5        7.23        7.88      0.82 o 
   5  -3   5       11.04       11.26      1.01 o 
   6  -3   5        1.35        1.33      0.59 o 
   7  -3   5       11.21        9.71      0.87 o 
  -6  -2   5       33.81       35.74      1.66 o 
  -5  -2   5       40.76       42.18      1.82 o 
  -4  -2   5       33.32       32.39      1.67 o 
  -3  -2   5       49.87       50.13      1.94 o 
  -2  -2   5       19.75       19.64      1.09 o 
  -1  -2   5       75.77       84.76      2.56 o 
   0  -2   5       17.04       17.35      1.97 o 
   1  -2   5      801.68      947.36     14.31 o 
   2  -2   5       23.76       29.15      1.17 o 
   3  -2   5        1.57        2.17      0.42 o 
   4  -2   5        8.84        8.76      0.81 o 
   5  -2   5       85.60       71.70      2.42 o 
   6  -2   5        0.00       -0.13      0.43 o 
   7  -2   5       54.46       54.21      2.07 o 
  -6  -1   5        0.32       -0.26      0.60 o 
  -5  -1   5       43.31       46.83      1.90 o 
  -4  -1   5        5.09        5.43      0.73 o 
  -3  -1   5        0.00        0.00      0.67 o 
  -2  -1   5      745.89      714.60     12.94 o 
  -1  -1   5      169.79      137.95      3.29 o 
   0  -1   5       31.03       33.28      3.76 o 
   1  -1   5       48.88       52.92      1.77 o 
   2  -1   5        9.53       16.30      0.87 o 
   3  -1   5       44.70       45.48      1.56 o 
   4  -1   5       69.27       63.50      2.09 o 
   5  -1   5      696.61      661.27     13.75 o 
   6  -1   5       20.22       15.12      1.18 o 
   7  -1   5        1.43        0.45      0.61 o 
  -6   0   5       24.43       23.63      1.37 o 
  -5   0   5        2.82        2.66      0.51 o 
  -4   0   5      145.47      150.31      4.45 o 
  -3   0   5        0.28        2.04      0.45 o 
  -2   0   5       52.12       44.60      1.58 o 
  -1   0   5      112.73       96.06      2.62 o 
   0   0   5       42.52       44.78      2.62 o 
   1   0   5      607.73      692.89     10.86 o 
   2   0   5       10.68        9.72      0.62 o 
   3   0   5       35.10       38.27      1.41 o 
   4   0   5      686.08      618.00     12.21 o 
   5   0   5       42.01       41.37      1.80 o 
   6   0   5       92.61       97.45      2.88 o 
   7   0   5       45.73       48.53      2.13 o 
  -6   1   5        1.05        0.25      0.48 o 
  -5   1   5      107.81      110.34      3.61 o 
  -4   1   5      376.11      369.80      9.87 o 
  -3   1   5       20.26       23.51      1.29 o 
  -2   1   5       34.90       33.68      1.39 o 
  -1   1   5      117.85      119.50      2.97 o 
   0   1   5        4.95        4.35      0.36 o 
   1   1   5       53.52       59.73      1.80 o 
   2   1   5      163.46      173.79      4.67 o 
   3   1   5        5.90        5.89      0.59 o 
   4   1   5      218.52      228.46      6.68 o 
   5   1   5       22.09       21.11      1.26 o 
   6   1   5      334.26      328.04      9.09 o 
   7   1   5       14.92       16.16      1.29 o 
  -6   2   5        1.22        0.58      0.69 o 
  -5   2   5       51.87       52.98      2.04 o 
  -4   2   5      638.76      623.01     13.54 o 
  -3   2   5        4.30        3.86      0.68 o 
  -2   2   5      425.66      409.50      9.13 o 
  -1   2   5        0.10        2.16      0.40 o 
   0   2   5       94.97      104.01      7.44 o 
   1   2   5        0.04        0.39      0.26 o 
   2   2   5      339.10      345.10      7.11 o 
   3   2   5        0.36        0.35      0.36 o 
   4   2   5      281.68      279.18      7.46 o 
   5   2   5        1.98        1.64      0.53 o 
   6   2   5      294.35      301.83      8.77 o 
   7   2   5        1.32        0.67      0.89 o 
  -6   3   5        7.22        6.33      0.70 o 
  -5   3   5       13.38       13.81      1.03 o 
  -4   3   5      213.90      207.82      5.33 o 
  -3   3   5      314.72      298.60      8.44 o 
  -2   3   5      277.94      259.16      7.14 o 
  -1   3   5      190.62      182.36      5.30 o 
   0   3   5        1.48        2.29      0.29 o 
   1   3   5      391.19      435.94      8.13 o 
   2   3   5        2.43        4.24      0.46 o 
   3   3   5        6.32        8.81      0.69 o 
   4   3   5       40.38       42.10      1.63 o 
   5   3   5      262.87      247.43      7.67 o 
   6   3   5      200.51      209.41      5.27 o 
   7   3   5       18.75       18.46      1.34 o 
  -5   4   5       16.44       16.36      1.12 o 
  -4   4   5        0.11        0.22      0.38 o 
  -3   4   5       42.54       39.07      1.74 o 
  -2   4   5      363.43      377.08      9.15 o 
  -1   4   5      340.32      356.31      8.15 o 
   0   4   5        0.33       -0.05      0.33 o 
   1   4   5       23.33       25.38      1.06 o 
   2   4   5     1776.15     1899.96     25.02 o 
   3   4   5       55.17       65.79      1.96 o 
   4   4   5       13.91       14.09      0.98 o 
   5   4   5      106.92      101.75      3.46 o 
   6   4   5      220.53      207.14      5.21 o 
   7   4   5        7.84        7.02      0.82 o 
  -5   5   5        0.69        0.86      0.46 o 
  -4   5   5        6.14        5.47      0.74 o 
  -3   5   5        1.42        2.76      0.48 o 
  -2   5   5      237.09      230.18      5.27 o 
  -1   5   5       13.18       16.68      1.02 o 
   0   5   5       30.08       25.48      0.83 o 
   1   5   5        5.30        6.78      0.60 o 
   2   5   5        2.11        3.53      0.47 o 
   3   5   5        1.54        2.37      0.42 o 
   4   5   5       26.27       32.43      1.53 o 
   5   5   5        0.09       -0.46      0.46 o 
   6   5   5        0.48        0.00      0.38 o 
   7   5   5        0.02       -0.37      0.49 o 
  -5   6   5       10.46       10.96      1.00 o 
  -4   6   5        0.01       -0.20      0.82 o 
  -3   6   5        6.50        9.29      0.89 o 
  -2   6   5       35.39       36.01      1.73 o 
  -1   6   5       17.54       22.07      1.27 o 
   0   6   5        2.86        2.34      0.49 o 
   1   6   5      178.52      185.58      5.70 o 
   2   6   5       15.44       17.95      1.08 o 
   3   6   5       38.70       29.44      1.41 o 
   4   6   5        9.63        9.98      0.90 o 
   5   6   5       83.38       82.38      2.62 o 
   6   6   5       36.89       28.71      1.51 o 
   7   6   5        1.23        1.00      0.50 o 
  -5   7   5        6.82        7.59      0.73 o 
  -4   7   5        0.37        0.65      0.35 o 
  -3   7   5       48.65       51.37      2.08 o 
  -2   7   5        0.00        0.22      0.79 o 
  -1   7   5        9.36       10.66      0.97 o 
   0   7   5       27.16       26.47      0.96 o 
   1   7   5       16.24       17.45      1.08 o 
   2   7   5       34.51       35.30      1.54 o 
   3   7   5        0.39        1.36      0.51 o 
   4   7   5        1.46        0.42      0.94 o 
   5   7   5       94.36       84.79      2.67 o 
   6   7   5        8.59        9.17      0.85 o 
   7   7   5       10.81       12.50      0.97 o 
  -4   8   5        2.27        2.57      0.56 o 
  -3   8   5       64.82       67.70      2.32 o 
  -2   8   5      114.74      111.95      3.78 o 
  -1   8   5        0.11        0.00      0.53 o 
   0   8   5        0.22        0.00      0.43 o 
   1   8   5       46.99       49.78      1.92 o 
   2   8   5       26.24       26.50      1.41 o 
   3   8   5       49.67       41.40      1.80 o 
   4   8   5       15.27       18.20      1.20 o 
   5   8   5       19.98       21.51      1.30 o 
   6   8   5        2.32        1.62      0.57 o 
  -4   9   5        2.19        1.76      0.38 o 
  -3   9   5        4.81        5.55      0.81 o 
  -2   9   5       23.43       27.23      1.44 o 
  -1   9   5       30.10       29.04      1.57 o 
   0   9   5        3.89        2.89      1.65 o 
   1   9   5      112.26      104.18      3.52 o 
   2   9   5      363.93      351.25      9.43 o 
   3   9   5       16.24       15.90      1.18 o 
   4   9   5        6.30        4.79      0.68 o 
   5   9   5       19.09       18.47      1.16 o 
   6   9   5       48.74       63.95      2.27 o 
  -3  10   5       10.68       11.18      1.05 o 
  -2  10   5        2.27        0.00      1.00 o 
  -1  10   5       35.82       36.24      1.72 o 
   0  10   5       79.33       74.68     13.88 o 
   1  10   5       66.60       66.89      2.38 o 
   2  10   5       95.23       89.08      2.77 o 
   3  10   5      491.37      470.90     11.22 o 
   4  10   5       18.03       17.61      1.14 o 
   5  10   5        4.16        3.48      0.65 o 
   6  10   5       13.89       18.43      1.08 o 
  -2  11   5        1.82        2.04      0.64 o 
  -1  11   5       74.35       81.39      2.49 o 
   0  11   5       87.64       89.30     11.83 o 
   1  11   5        5.54        5.86      0.81 o 
   2  11   5       83.44       76.95      2.42 o 
   3  11   5       19.52       22.20      1.28 o 
   4  11   5       16.38       14.49      1.22 o 
   5  11   5        0.08        0.12      0.52 o 
  -1  12   5        2.92        3.41      0.60 o 
   0  12   5        9.78       10.74      0.99 o 
   1  12   5       21.77       17.09      1.34 o 
   2  12   5       30.30       29.53      1.68 o 
   3  12   5       48.65       48.58      2.08 o 
   4  12   5        0.17        0.12      0.31 o 
   0  13   5       16.87       16.84      1.38 o 
   1  13   5        8.88        8.70      0.76 o 
   2  13   5        7.73       11.28      0.92 o 
   3  13   5        3.20        2.96      0.48 o 
   0 -11   6        0.87        0.23      0.33 o 
  -2 -10   6        7.87        5.73      0.76 o 
  -1 -10   6        3.69        1.86      0.61 o 
   0 -10   6       26.79       30.00      2.91 o 
   1 -10   6        9.72       10.89      1.02 o 
   2 -10   6        0.40        1.29      0.36 o 
   3 -10   6       31.01       36.26      1.44 o 
  -3  -9   6        6.72        7.23      0.79 o 
  -2  -9   6       27.59       26.97      1.63 o 
  -1  -9   6        1.01        1.29      0.41 o 
   0  -9   6       11.54       12.47      1.75 o 
   1  -9   6        3.53        4.78      0.66 o 
   2  -9   6        0.06       -0.93      0.93 o 
   3  -9   6        2.75        2.91      0.53 o 
   4  -9   6        6.32        6.32      0.72 o 
  -4  -8   6        7.08        9.51      0.84 o 
  -3  -8   6        2.19        2.19      0.58 o 
  -2  -8   6        1.99        1.76      0.49 o 
  -1  -8   6        5.13        4.85      0.74 o 
   0  -8   6        1.06        1.74      0.37 o 
   1  -8   6        0.27        0.91      0.39 o 
   2  -8   6       83.65       84.11      2.60 o 
   3  -8   6       31.77       30.57      1.47 o 
   4  -8   6        0.00       -0.15      0.48 o 
  -4  -7   6       68.55       64.81      2.43 o 
  -3  -7   6        0.32        0.13      0.50 o 
  -2  -7   6        4.57        4.51      0.69 o 
  -1  -7   6       41.18       36.47      1.73 o 
   0  -7   6      540.02      527.66     54.52 o 
   1  -7   6        3.08        2.44      0.57 o 
   2  -7   6        1.78        2.79      0.65 o 
   3  -7   6        6.83        7.60      0.79 o 
   4  -7   6       11.07        9.01      0.83 o 
   5  -7   6       13.78       15.35      1.07 o 
  -5  -6   6       23.43       25.73      1.30 o 
  -4  -6   6        3.02        3.76      0.74 o 
  -3  -6   6        6.02        5.89      0.73 o 
  -2  -6   6        0.10        0.44      0.36 o 
  -1  -6   6        0.01       -0.87      0.87 o 
   0  -6   6      179.42      183.36     15.71 o 
   1  -6   6      603.09      603.47     12.89 o 
   2  -6   6       21.35       21.21      1.30 o 
   3  -6   6       54.39       51.49      2.05 o 
   4  -6   6        0.12        0.00      0.50 o 
   5  -6   6        0.00        0.49      0.75 o 
  -5  -5   6       31.89       39.35      1.73 o 
  -4  -5   6        1.43        0.89      0.57 o 
  -3  -5   6        1.92        2.34      0.55 o 
  -2  -5   6        8.81        8.77      0.86 o 
  -1  -5   6       96.40       94.38      3.28 o 
   0  -5   6      104.79      103.66      7.18 o 
   1  -5   6       24.89       24.65      1.34 o 
   2  -5   6        4.95        4.52      0.64 o 
   3  -5   6       79.08       73.82      2.43 o 
   4  -5   6       31.71       24.02      1.38 o 
   5  -5   6       28.94       26.45      1.40 o 
   6  -5   6        0.47       -0.78      0.78 o 
  -5  -4   6       69.65       76.54      2.61 o 
  -4  -4   6        0.14        0.00      0.71 o 
  -3  -4   6        0.01       -0.15      0.50 o 
  -2  -4   6       25.16       22.43      1.30 o 
  -1  -4   6        0.22       -0.38      0.60 o 
   0  -4   6        4.56        2.83      0.67 o 
   1  -4   6       26.55       24.59      1.25 o 
   2  -4   6       12.48       12.16      0.95 o 
   3  -4   6       38.02       39.10      1.69 o 
   4  -4   6       21.43       21.10      1.33 o 
   5  -4   6      228.43      187.84      4.90 o 
   6  -4   6       11.17        8.33      0.94 o 
  -5  -3   6       27.02       32.37      1.75 o 
  -4  -3   6        2.62        1.85      0.61 o 
  -3  -3   6       37.23       36.48      1.72 o 
  -2  -3   6        2.47        2.12      0.44 o 
  -1  -3   6        0.64        0.18      0.46 o 
   0  -3   6       10.29       10.63      0.63 o 
   1  -3   6      109.73      112.89      3.19 o 
   2  -3   6       43.54       54.01      1.83 o 
   3  -3   6       28.25       24.56      1.29 o 
   4  -3   6       80.46       80.85      2.56 o 
   5  -3   6      124.88      106.93      3.60 o 
   6  -3   6        0.01        0.00      0.62 o 
   7  -3   6        3.61        2.95      0.62 o 
  -5  -2   6       35.09       37.57      1.93 o 
  -4  -2   6        5.27        5.43      0.79 o 
  -3  -2   6        4.98        8.16      0.92 o 
  -2  -2   6        9.96        7.55      0.83 o 
  -1  -2   6       46.37       45.31      1.65 o 
   0  -2   6       37.44       33.69      1.99 o 
   1  -2   6       36.83       35.78      1.39 o 
   2  -2   6      376.53      400.19      8.80 o 
   3  -2   6       13.66       12.87      0.94 o 
   4  -2   6      494.84      456.87     10.74 o 
   5  -2   6        8.56        8.04      0.93 o 
   6  -2   6       45.50       38.80      1.68 o 
   7  -2   6       11.48       12.80      1.01 o 
  -5  -1   6      100.16       93.94      3.21 o 
  -4  -1   6      102.57       99.69      3.49 o 
  -3  -1   6        0.56        0.78      0.45 o 
  -2  -1   6       64.82       73.44      2.27 o 
  -1  -1   6       47.27       46.34      1.63 o 
   0  -1   6      509.91      573.04     39.17 o 
   1  -1   6      855.77     1007.88     15.42 o 
   2  -1   6      512.58      565.81     10.63 o 
   3  -1   6        3.28        6.12      0.63 o 
   4  -1   6       61.07       62.16      2.12 o 
   5  -1   6      177.26      170.46      4.66 o 
   6  -1   6       13.08       13.10      1.07 o 
   7  -1   6       22.27       22.72      1.37 o 
  -5   0   6       49.95       51.90      1.89 o 
  -4   0   6       27.45       26.02      1.52 o 
  -3   0   6      107.54      105.81      3.59 o 
  -2   0   6      108.13      105.54      3.28 o 
  -1   0   6      131.80      128.99      3.39 o 
   0   0   6        3.81        4.63      0.45 o 
   1   0   6      174.53      201.01      5.38 o 
   2   0   6     1170.19     1286.63     18.58 o 
   3   0   6      178.66      183.61      5.70 o 
   4   0   6        6.09        4.31      0.62 o 
   5   0   6     1117.76     1071.55     18.87 o 
   6   0   6        7.66        8.54      0.84 o 
   7   0   6       16.10       17.17      1.23 o 
  -5   1   6       14.54       12.70      0.99 o 
  -4   1   6       10.48       11.26      1.01 o 
  -3   1   6       69.63       70.82      2.39 o 
  -2   1   6       10.51       11.03      0.89 o 
  -1   1   6       24.91       23.43      1.14 o 
   0   1   6       15.20       16.58      2.29 o 
   1   1   6      191.39      209.75      5.44 o 
   2   1   6      224.11      265.14      6.46 o 
   3   1   6       20.85       19.49      1.03 o 
   4   1   6        2.87        4.05      0.56 o 
   5   1   6      366.31      361.27      9.57 o 
   6   1   6      189.01      196.52      5.03 o 
   7   1   6        1.63        1.79      0.66 o 
  -5   2   6        0.01       -0.68      0.68 o 
  -4   2   6       58.72       58.21      2.19 o 
  -3   2   6        0.42        0.64      0.97 o 
  -2   2   6       21.44       20.96      1.18 o 
  -1   2   6      249.41      250.91      6.71 o 
   0   2   6      155.45      164.20      9.72 o 
   1   2   6       18.70       25.74      1.08 o 
   2   2   6        9.97       14.20      0.85 o 
   3   2   6       27.16       31.19      1.30 o 
   4   2   6      137.65      138.84      3.83 o 
   5   2   6      135.88      121.28      3.84 o 
   6   2   6       10.57       10.71      0.92 o 
   7   2   6       32.34       34.97      1.83 o 
  -5   3   6       52.39       46.06      2.07 o 
  -4   3   6       14.19       13.46      1.04 o 
  -3   3   6      804.65      791.62     15.58 o 
  -2   3   6       29.50       26.63      1.38 o 
  -1   3   6        2.06        1.79      0.44 o 
   0   3   6        9.55        9.79      0.51 o 
   1   3   6      230.06      271.95      6.55 o 
   2   3   6       57.57       53.58      1.68 o 
   3   3   6        4.96        8.39      0.67 o 
   4   3   6        0.13        1.53      0.40 o 
   5   3   6       41.40       40.46      1.74 o 
   6   3   6        7.06        8.71      0.84 o 
   7   3   6        1.43        0.47      0.90 o 
  -5   4   6       12.48        9.33      0.95 o 
  -4   4   6       38.23       37.23      1.74 o 
  -3   4   6        3.44        4.39      0.65 o 
  -2   4   6      123.28      116.90      3.63 o 
  -1   4   6       20.08       25.50      1.28 o 
   0   4   6      163.48      171.05      9.32 o 
   1   4   6       48.94       45.52      1.55 o 
   2   4   6      141.17      153.28      3.70 o 
   3   4   6        7.22        8.90      0.76 o 
   4   4   6       44.76       38.08      1.62 o 
   5   4   6       15.18       19.17      1.19 o 
   6   4   6       17.29       16.93      1.18 o 
   7   4   6       37.30       32.57      1.70 o 
  -5   5   6        0.02       -0.50      0.64 o 
  -4   5   6       14.84       12.31      1.01 o 
  -3   5   6        7.45        8.03      0.91 o 
  -2   5   6       53.70       47.75      1.92 o 
  -1   5   6       87.25      101.16      3.26 o 
   0   5   6       81.16       76.65      1.79 o 
   1   5   6      264.03      300.90      7.50 o 
   2   5   6       31.69       33.27      1.41 o 
   3   5   6       36.52       33.98      1.48 o 
   4   5   6        3.67        4.10      0.67 o 
   5   5   6      212.34      185.28      4.91 o 
   6   5   6        7.96        7.03      0.73 o 
   7   5   6       25.43       29.52      1.57 o 
  -5   6   6        0.80        1.61      0.42 o 
  -4   6   6        5.17        3.38      0.68 o 
  -3   6   6       24.01       27.68      1.52 o 
  -2   6   6       32.77       29.04      1.55 o 
  -1   6   6       17.66       17.40      1.16 o 
   0   6   6       10.01        9.10      0.58 o 
   1   6   6       82.43       79.22      2.75 o 
   2   6   6      122.75      143.07      3.86 o 
   3   6   6        0.01        0.38      0.71 o 
   4   6   6        2.81        2.62      0.57 o 
   5   6   6       24.87       22.97      1.34 o 
   6   6   6        8.47        4.59      0.66 o 
   7   6   6       20.03       17.86      1.17 o 
  -4   7   6        2.70        3.80      0.57 o 
  -3   7   6       13.20       14.78      1.11 o 
  -2   7   6       25.59       27.37      1.51 o 
  -1   7   6        6.40        4.27      0.63 o 
   0   7   6       29.82       30.54      1.08 o 
   1   7   6        0.41        0.76      0.89 o 
   2   7   6        3.53        6.46      0.73 o 
   3   7   6       23.29       23.42      1.37 o 
   4   7   6       14.21       18.68      1.25 o 
   5   7   6        8.68        7.39      0.78 o 
   6   7   6       15.11       13.70      1.01 o 
   7   7   6        0.41        0.00      0.51 o 
  -4   8   6        0.28        0.35      0.46 o 
  -3   8   6       28.20       30.72      1.44 o 
  -2   8   6        0.21        2.01      0.52 o 
  -1   8   6        2.67        0.44      0.83 o 
   0   8   6       15.36       14.01      1.81 o 
   1   8   6      207.29      197.09      5.02 o 
   2   8   6      262.58      260.18      7.86 o 
   3   8   6      215.17      206.30      5.20 o 
   4   8   6       45.17       38.14      1.75 o 
   5   8   6        3.16        3.07      0.53 o 
   6   8   6        8.13        7.05      0.83 o 
  -3   9   6        9.11        7.35      1.06 o 
  -2   9   6       40.28       44.60      1.84 o 
  -1   9   6       17.75       17.12      1.21 o 
   0   9   6       70.66       72.22      4.83 o 
   1   9   6       11.51       10.83      0.99 o 
   2   9   6      656.65      625.88     13.49 o 
   3   9   6       50.80       49.57      2.01 o 
   4   9   6       54.11       45.79      1.92 o 
   5   9   6       14.98       17.22      1.06 o 
   6   9   6       13.31       16.55      1.11 o 
  -3  10   6        1.03        1.87      0.50 o 
  -2  10   6        0.02        0.00      0.57 o 
  -1  10   6       22.32       23.47      1.39 o 
   0  10   6        4.55        4.25      0.82 o 
   1  10   6      110.38       97.25      2.89 o 
   2  10   6       58.06       57.17      2.15 o 
   3  10   6       26.91       23.74      1.44 o 
   4  10   6        7.67        7.78      0.76 o 
   5  10   6       34.31       48.57      2.02 o 
  -2  11   6       17.96       14.72      1.16 o 
  -1  11   6        4.54        3.85      0.68 o 
   0  11   6       18.72       22.31      2.62 o 
   1  11   6        1.78        2.09      0.50 o 
   2  11   6      152.49      153.09      4.20 o 
   3  11   6       14.63       18.74      1.19 o 
   4  11   6        1.81        1.23      0.64 o 
   5  11   6       11.56       14.05      0.97 o 
  -1  12   6       21.38       18.24      1.23 o 
   0  12   6        0.49        1.39      0.31 o 
   1  12   6        3.97        3.02      0.73 o 
   2  12   6        6.58        7.94      0.96 o 
   3  12   6       53.25       58.74      2.17 o 
   4  12   6        2.51        4.14      0.56 o 
   1  13   6        0.00       -0.20      0.35 o 
   2  13   6       40.80       44.77      1.63 o 
  -1 -10   7        0.11       -0.10      0.49 o 
   0 -10   7       16.47       22.26      1.32 o 
   1 -10   7        0.71        0.67      0.45 o 
  -2  -9   7       10.31       12.05      0.99 o 
  -1  -9   7        0.00       -0.87      0.87 o 
   0  -9   7        5.12        6.39      0.85 o 
   1  -9   7       13.33       11.29      0.99 o 
   2  -9   7       21.86       26.21      1.47 o 
   3  -9   7        7.06        7.66      0.73 o 
  -3  -8   7        4.67        4.86      0.69 o 
  -2  -8   7        3.45        4.26      0.72 o 
  -1  -8   7        5.84        5.01      0.73 o 
   0  -8   7        2.36        1.31      0.48 o 
   1  -8   7        1.71        2.64      0.59 o 
   2  -8   7        0.00       -0.69      0.69 o 
   3  -8   7        2.39        2.16      0.57 o 
   4  -8   7       16.33       19.17      1.16 o 
  -4  -7   7       55.05       55.73      1.88 o 
  -3  -7   7       12.35       12.14      1.08 o 
  -2  -7   7       12.34       13.12      1.00 o 
  -1  -7   7       17.25       15.27      1.12 o 
   0  -7   7       78.64       76.16     11.48 o 
   1  -7   7      225.59      240.53      5.65 o 
   2  -7   7        0.76        0.90      0.42 o 
   3  -7   7       16.46       17.74      1.15 o 
   4  -7   7        1.56        1.91      0.44 o 
   5  -7   7        1.87        2.23      0.46 o 
  -4  -6   7        0.31        0.39      0.51 o 
  -3  -6   7       19.88       18.76      1.17 o 
  -2  -6   7        0.04        0.21      0.56 o 
  -1  -6   7      179.80      163.52      4.64 o 
   0  -6   7       35.37       28.30      3.71 o 
   1  -6   7      164.08      165.93      4.59 o 
   2  -6   7       44.42       39.32      1.81 o 
   3  -6   7       22.67       16.26      1.15 o 
   4  -6   7        4.49        2.14      0.68 o 
   5  -6   7        0.34        0.57      0.53 o 
  -4  -5   7        3.15        3.84      0.64 o 
  -3  -5   7        9.70       10.45      0.93 o 
  -2  -5   7        0.00        0.44      0.62 o 
  -1  -5   7       24.28       25.49      1.47 o 
   0  -5   7      483.37      472.14     35.07 o 
   1  -5   7       51.72       49.24      2.00 o 
   2  -5   7       30.50       30.29      1.54 o 
   3  -5   7        0.20        1.36      0.53 o 
   4  -5   7      210.44      176.29      4.73 o 
   5  -5   7        1.61        0.00      0.95 o 
   6  -5   7       17.34       19.41      1.12 o 
  -5  -4   7       17.02       17.29      1.02 o 
  -4  -4   7        0.13        0.76      0.29 o 
  -3  -4   7       22.43       23.38      1.37 o 
  -2  -4   7      110.06      109.74      3.74 o 
  -1  -4   7        3.85        3.86      0.60 o 
   0  -4   7      141.62      140.61     10.39 o 
   1  -4   7      118.92      122.57      3.70 o 
   2  -4   7       26.76       26.79      1.39 o 
   3  -4   7        6.74        7.04      0.84 o 
   4  -4   7       20.03       14.89      1.10 o 
   5  -4   7       35.27       30.80      1.50 o 
   6  -4   7       43.66       43.44      1.87 o 
  -5  -3   7        6.49        5.46      0.78 o 
  -4  -3   7        2.26        2.85      0.53 o 
  -3  -3   7       37.70       39.90      1.83 o 
  -2  -3   7      156.10      139.82      4.20 o 
  -1  -3   7      127.72      117.91      3.70 o 
   0  -3   7       19.89       22.12      2.87 o 
   1  -3   7       63.29       74.27      2.28 o 
   2  -3   7       18.35       21.64      1.22 o 
   3  -3   7      183.84      171.45      4.56 o 
   4  -3   7      412.27      366.49      9.70 o 
   5  -3   7      112.51      108.06      3.57 o 
   6  -3   7       10.87       10.00      0.97 o 
  -5  -2   7        3.02        3.11      0.58 o 
  -4  -2   7      117.03      120.00      3.78 o 
  -3  -2   7        1.31        1.62      0.56 o 
  -2  -2   7       34.32       35.02      1.68 o 
  -1  -2   7       13.27       13.86      1.02 o 
   0  -2   7       17.76       18.90      2.18 o 
   1  -2   7       88.50      100.86      3.09 o 
   2  -2   7       66.87       80.34      2.85 o 
   3  -2   7      119.34      123.37      3.71 o 
   4  -2   7      364.41      349.17      9.35 o 
   5  -2   7       80.39       72.79      2.44 o 
   6  -2   7        0.22        0.12      0.49 o 
   7  -2   7        1.50        1.69      0.44 o 
  -5  -1   7        0.33        0.42      0.54 o 
  -4  -1   7        1.90        1.97      0.62 o 
  -3  -1   7       25.02       25.18      1.48 o 
  -2  -1   7        0.36       -0.21      0.85 o 
  -1  -1   7        1.97        1.82      0.47 o 
   0  -1   7      297.17      308.13     32.36 o 
   1  -1   7        2.76        5.12      0.64 o 
   2  -1   7        0.14        0.16      0.71 o 
   3  -1   7       62.92       62.61      2.07 o 
   4  -1   7      238.75      228.01      5.41 o 
   5  -1   7       18.79       17.52      1.23 o 
   6  -1   7       71.66       71.61      2.34 o 
   7  -1   7       15.08       15.84      1.09 o 
  -5   0   7       14.27       14.41      1.18 o 
  -4   0   7       11.03       10.49      0.98 o 
  -3   0   7       84.66       84.24      2.67 o 
  -2   0   7        2.31        2.43      0.66 o 
  -1   0   7       69.35       68.14      2.14 o 
   0   0   7       66.11       68.10      5.54 o 
   1   0   7       88.83      109.44      3.08 o 
   2   0   7        7.10       12.62      0.82 o 
   3   0   7        1.19        2.73      0.51 o 
   4   0   7      465.62      448.27     10.67 o 
   5   0   7       27.67       27.29      1.45 o 
   6   0   7        0.72        0.40      0.56 o 
   7   0   7        9.86       11.78      0.96 o 
  -5   1   7       27.76       29.34      1.54 o 
  -4   1   7        0.59        0.75      0.33 o 
  -3   1   7        0.03       -0.22      0.49 o 
  -2   1   7        0.01       -0.97      0.97 o 
  -1   1   7        8.39       10.29      0.82 o 
   0   1   7       41.83       44.05      1.79 o 
   1   1   7      105.68      116.92      3.18 o 
   2   1   7        2.48        2.22      0.50 o 
   3   1   7       99.13       98.64      3.09 o 
   4   1   7      732.90      718.04     14.09 o 
   5   1   7       12.44       15.24      1.13 o 
   6   1   7        1.07        0.40      0.49 o 
   7   1   7        2.29        3.24      0.64 o 
  -5   2   7       34.56       33.22      1.64 o 
  -4   2   7       45.18       41.13      1.76 o 
  -3   2   7        3.88        2.79      0.71 o 
  -2   2   7        8.05        8.91      0.87 o 
  -1   2   7       20.50       18.76      1.09 o 
   0   2   7       76.64       76.93      4.25 o 
   1   2   7        0.83        0.15      0.53 o 
   2   2   7        0.09       -0.65      0.65 o 
   3   2   7       20.95       26.13      1.26 o 
   4   2   7        7.62        8.52      0.81 o 
   5   2   7      751.29      713.26     14.61 o 
   6   2   7        9.91        8.93      0.90 o 
   7   2   7       26.35       26.58      1.52 o 
  -5   3   7      110.67       94.96      2.72 o 
  -4   3   7        0.96        0.39      0.53 o 
  -3   3   7      152.52      161.58      4.57 o 
  -2   3   7        9.28        8.62      0.83 o 
  -1   3   7        4.01        3.43      0.55 o 
   0   3   7        3.59        3.49      0.38 o 
   1   3   7        0.71        0.30      0.86 o 
   2   3   7       43.02       47.33      1.67 o 
   3   3   7      342.64      363.21      8.85 o 
   4   3   7        0.10       -0.42      0.42 o 
   5   3   7       94.05       87.26      2.69 o 
   6   3   7       10.59       10.04      0.91 o 
   7   3   7        2.69        2.15      0.58 o 
  -5   4   7       77.19       82.76      2.38 o 
  -4   4   7      127.66      116.71      3.57 o 
  -3   4   7       72.46       65.50      2.33 o 
  -2   4   7        7.46        6.64      0.79 o 
  -1   4   7       27.17       25.77      1.35 o 
   0   4   7       41.49       50.96      1.29 o 
   1   4   7       79.35       89.71      2.88 o 
   2   4   7        8.15        9.59      0.77 o 
   3   4   7       76.34       76.65      2.32 o 
   4   4   7       16.60       14.73      1.07 o 
   5   4   7       41.16       42.64      1.82 o 
   6   4   7        0.95        1.52      0.42 o 
   7   4   7        1.22        1.38      0.43 o 
  -4   5   7        1.71        2.62      0.55 o 
  -3   5   7       60.06       56.75      2.13 o 
  -2   5   7      203.74      184.99      4.93 o 
  -1   5   7       19.16       24.32      1.35 o 
   0   5   7       27.83       28.34      1.55 o 
   1   5   7      916.00      935.53     16.10 o 
   2   5   7        1.90        0.30      0.50 o 
   3   5   7       12.39       11.53      0.90 o 
   4   5   7       13.16       14.11      1.11 o 
   5   5   7      142.67      123.37      3.92 o 
   6   5   7        8.33        6.86      0.80 o 
   7   5   7       11.23       11.40      0.98 o 
  -4   6   7        0.13       -0.59      0.66 o 
  -3   6   7      125.82      113.48      3.66 o 
  -2   6   7        3.82        8.31      0.86 o 
  -1   6   7        9.25        8.84      0.91 o 
   0   6   7        0.12        0.31      0.40 o 
   1   6   7      151.50      155.52      4.21 o 
   2   6   7      202.25      204.21      4.90 o 
   3   6   7        1.30        2.14      0.41 o 
   4   6   7        0.73        0.43      0.43 o 
   5   6   7       24.85       25.18      1.41 o 
   6   6   7        3.51        2.24      0.56 o 
   7   6   7        4.70        6.28      0.72 o 
  -4   7   7        6.32        8.92      0.89 o 
  -3   7   7        0.93        0.98      0.42 o 
  -2   7   7        6.27        7.12      0.78 o 
  -1   7   7       46.23       48.69      2.05 o 
   0   7   7       51.39       50.71      1.43 o 
   1   7   7       14.99       13.75      1.03 o 
   2   7   7        0.10        0.20      0.73 o 
   3   7   7       13.46       12.99      1.05 o 
   4   7   7      180.47      182.03      4.83 o 
   5   7   7        0.25        2.19      0.48 o 
   6   7   7        8.38        8.01      0.93 o 
  -3   8   7        0.10       -0.16      0.75 o 
  -2   8   7        3.30        3.88      0.54 o 
  -1   8   7       67.99       57.00      2.18 o 
   0   8   7       48.16       47.22      4.49 o 
   1   8   7        0.83        0.50      0.53 o 
   2   8   7       82.32       75.10      2.50 o 
   3   8   7       18.60       21.20      1.34 o 
   4   8   7      134.48      121.83      3.84 o 
   5   8   7       48.25       46.66      1.87 o 
   6   8   7       19.36       17.37      1.22 o 
  -3   9   7       20.56       21.86      1.32 o 
  -2   9   7       17.51       16.57      1.30 o 
  -1   9   7       11.04        9.08      0.88 o 
   0   9   7       83.32       76.72      4.00 o 
   1   9   7      184.50      185.81      4.90 o 
   2   9   7      303.22      276.51      8.27 o 
   3   9   7       26.91       28.10      1.56 o 
   4   9   7        3.28        4.25      0.58 o 
   5   9   7        0.80        1.01      0.51 o 
   6   9   7        9.69        9.84      0.85 o 
  -2  10   7       29.04       31.20      1.53 o 
  -1  10   7        7.30        7.32      0.83 o 
   0  10   7       28.50       27.51      3.60 o 
   1  10   7      368.42      361.37      9.49 o 
   2  10   7       83.71       77.33      2.47 o 
   3  10   7       44.00       47.48      1.87 o 
   4  10   7        8.03        6.94      0.76 o 
   5  10   7        5.94        8.91      0.92 o 
  -1  11   7        9.88       12.73      1.05 o 
   0  11   7      107.75      111.79     10.54 o 
   1  11   7       62.01       60.77      2.04 o 
   2  11   7      230.90      222.64      6.72 o 
   3  11   7       93.98       98.88      3.09 o 
   4  11   7        1.85        0.28      0.79 o 
   5  11   7       23.24       30.65      1.34 o 
   0  12   7        4.12        3.59      0.80 o 
   1  12   7        0.78        0.26      0.42 o 
   2  12   7       14.25       13.33      0.97 o 
   3  12   7        6.40        6.82      0.79 o 
  -1  -9   8       16.66       18.33      1.11 o 
   0  -9   8        0.23       -0.29      0.35 o 
   1  -9   8        1.23        2.21      0.40 o 
   2  -9   8       19.29       22.25      1.24 o 
  -2  -8   8        5.21        6.57      0.79 o 
  -1  -8   8        0.01        0.00      0.52 o 
   0  -8   8        0.40        0.69      0.38 o 
   1  -8   8        0.60       -0.41      0.54 o 
   2  -8   8       11.77       13.88      1.11 o 
   3  -8   8       69.79       74.02      2.38 o 
  -3  -7   8        0.45        0.90      0.33 o 
  -2  -7   8        1.28        1.42      0.47 o 
  -1  -7   8        0.01        0.00      0.45 o 
   0  -7   8        0.19        0.59      0.25 o 
   1  -7   8       28.51       31.95      1.55 o 
   2  -7   8       61.35       67.42      2.20 o 
   3  -7   8       40.38       42.41      2.03 o 
   4  -7   8        3.70        6.65      0.75 o 
  -3  -6   8       37.44       37.34      1.81 o 
  -2  -6   8       59.48       58.86      2.08 o 
  -1  -6   8      271.30      257.87      5.91 o 
   0  -6   8       45.77       42.82      3.08 o 
   1  -6   8       11.03       12.37      1.03 o 
   2  -6   8        8.31        8.47      0.84 o 
   3  -6   8        2.41        1.24      0.56 o 
   4  -6   8       70.33       67.12      2.57 o 
   5  -6   8       25.25       23.00      1.28 o 
  -4  -5   8        5.28        5.12      0.66 o 
  -3  -5   8       10.79       10.44      1.02 o 
  -2  -5   8       41.03       42.88      1.86 o 
  -1  -5   8       21.25       20.91      1.34 o 
   0  -5   8      630.64      616.80     29.75 o 
   1  -5   8       49.29       49.04      2.05 o 
   2  -5   8        3.69        3.82      0.66 o 
   3  -5   8       67.07       65.27      2.33 o 
   4  -5   8      141.84      142.84      4.07 o 
   5  -5   8        2.23        2.53      0.60 o 
  -4  -4   8       11.74       12.38      1.06 o 
  -3  -4   8        6.43        6.20      0.74 o 
  -2  -4   8       24.13       23.63      1.41 o 
  -1  -4   8       32.99       28.58      1.56 o 
   0  -4   8        1.38        0.31      0.77 o 
   1  -4   8        0.01        0.21      0.76 o 
   2  -4   8       33.15       30.58      1.58 o 
   3  -4   8      286.92      267.25      8.12 o 
   4  -4   8      190.53      175.24      4.68 o 
   5  -4   8       10.16       11.72      0.97 o 
   6  -4   8        1.25        1.18      0.47 o 
  -4  -3   8       20.37       22.83      1.43 o 
  -3  -3   8        1.04        0.20      1.01 o 
  -2  -3   8       16.70       17.11      1.22 o 
  -1  -3   8       20.27       16.83      1.19 o 
   0  -3   8        6.83        6.81      0.90 o 
   1  -3   8       78.08       88.01      2.63 o 
   2  -3   8       92.01       92.51      3.27 o 
   3  -3   8       12.88       16.48      1.16 o 
   4  -3   8      261.82      223.90      5.46 o 
   5  -3   8        1.57        2.32      0.50 o 
   6  -3   8        6.76       10.62      0.99 o 
  -4  -2   8       29.88       31.37      1.73 o 
  -3  -2   8       22.14       23.39      1.38 o 
  -2  -2   8       36.39       35.58      1.68 o 
  -1  -2   8        0.95       -0.64      0.97 o 
   0  -2   8        8.36        8.62      0.58 o 
   1  -2   8       17.06       18.93      1.18 o 
   2  -2   8      239.96      248.12      7.50 o 
   3  -2   8        0.51        0.07      0.54 o 
   4  -2   8        7.80        9.37      0.93 o 
   5  -2   8       82.51       78.68      2.49 o 
   6  -2   8        1.79        2.23      0.50 o 
  -4  -1   8        2.77       -0.34      1.24 o 
  -3  -1   8        4.19        3.85      0.63 o 
  -2  -1   8       13.52       13.32      1.06 o 
  -1  -1   8       40.60       39.14      1.79 o 
   0  -1   8      107.01      103.57     10.13 o 
   1  -1   8      287.23      322.21      8.44 o 
   2  -1   8        4.60        4.39      0.59 o 
   3  -1   8       53.74       57.83      2.09 o 
   4  -1   8       23.07       22.29      1.31 o 
   5  -1   8        1.64        2.18      0.49 o 
   6  -1   8        0.14       -0.35      0.69 o 
   7  -1   8        1.73        1.67      0.37 o 
  -4   0   8        3.47        3.39      0.57 o 
  -3   0   8        4.06        4.75      0.64 o 
  -2   0   8        0.08       -1.05      1.05 o 
  -1   0   8       96.54       86.95      3.12 o 
   0   0   8      172.71      181.24     13.71 o 
   1   0   8       63.80       64.72      2.07 o 
   2   0   8       23.24       21.60      1.24 o 
   3   0   8       37.80       37.66      1.70 o 
   4   0   8      207.09      201.78      5.11 o 
   5   0   8       22.16       23.29      1.37 o 
   6   0   8       19.79       21.88      1.24 o 
   7   0   8        0.69        1.29      0.45 o 
  -4   1   8       30.98       30.30      1.44 o 
  -3   1   8        0.31        0.43      0.61 o 
  -2   1   8        1.96        2.69      0.57 o 
  -1   1   8       11.40       10.56      0.94 o 
   0   1   8      302.14      308.74     18.14 o 
   1   1   8      272.08      270.42      7.46 o 
   2   1   8        3.33        2.96      0.57 o 
   3   1   8        7.32        7.03      0.84 o 
   4   1   8      450.12      455.61     10.93 o 
   5   1   8       14.91       16.66      1.17 o 
   6   1   8       31.50       34.21      1.55 o 
   7   1   8        0.14       -0.36      0.63 o 
  -4   2   8       21.06       19.78      1.40 o 
  -3   2   8        0.83        1.72      0.43 o 
  -2   2   8       41.51       42.15      1.85 o 
  -1   2   8        1.30        1.69      0.50 o 
   0   2   8       30.18       27.69      2.16 o 
   1   2   8      128.15      143.39      3.84 o 
   2   2   8       19.69       22.10      1.20 o 
   3   2   8      202.83      184.97      4.65 o 
   4   2   8      105.51       96.88      3.37 o 
   5   2   8       95.84       95.31      2.84 o 
   6   2   8        0.07       -0.25      0.42 o 
   7   2   8        3.32        3.39      0.60 o 
  -4   3   8        0.66        1.55      0.53 o 
  -3   3   8       46.66       41.47      1.83 o 
  -2   3   8       34.44       29.23      1.56 o 
  -1   3   8       27.90       26.17      1.42 o 
   0   3   8      103.51      107.38      4.46 o 
   1   3   8      299.60      319.36      8.32 o 
   2   3   8        1.34        1.15      0.49 o 
   3   3   8      252.48      251.87      7.55 o 
   4   3   8      208.36      213.84      5.25 o 
   5   3   8       90.43       86.17      2.67 o 
   6   3   8       23.46       24.62      1.37 o 
   7   3   8        2.91        3.19      0.54 o 
  -4   4   8      143.51      117.25      3.29 o 
  -3   4   8       21.06       17.74      1.24 o 
  -2   4   8       26.74       24.31      1.48 o 
  -1   4   8       12.75       13.95      1.06 o 
   0   4   8      269.03      263.85      7.17 o 
   1   4   8      385.82      367.04      9.18 o 
   2   4   8       14.55       14.32      0.98 o 
   3   4   8        2.58        1.98      0.61 o 
   4   4   8       14.78       11.44      1.03 o 
   5   4   8       29.95       28.10      1.55 o 
   6   4   8        0.01       -0.06      0.37 o 
   7   4   8        0.84        0.84      0.40 o 
  -4   5   8        1.01        1.51      0.64 o 
  -3   5   8       19.24       14.06      1.07 o 
  -2   5   8       16.03       14.76      1.11 o 
  -1   5   8      164.00      148.39      4.39 o 
   0   5   8       37.09       34.74      1.16 o 
   1   5   8       81.16       84.73      2.55 o 
   2   5   8        8.43        6.02      0.78 o 
   3   5   8       32.57       32.82      1.58 o 
   4   5   8       16.09       14.38      1.10 o 
   5   5   8       11.30       10.37      0.94 o 
   6   5   8       28.18       24.61      1.31 o 
   7   5   8       28.33       34.79      1.50 o 
  -4   6   8       20.37       23.55      1.25 o 
  -3   6   8        2.13        3.23      0.60 o 
  -2   6   8        0.00        0.99      0.32 o 
  -1   6   8      130.17      107.79      3.72 o 
   0   6   8      222.15      215.21      3.78 o 
   1   6   8       46.26       42.48      1.80 o 
   2   6   8      442.48      432.46     10.54 o 
   3   6   8       49.04       47.18      1.96 o 
   4   6   8      131.25      111.60      3.72 o 
   5   6   8        6.68        7.40      0.86 o 
   6   6   8        1.27        2.99      0.50 o 
   7   6   8        0.07       -0.05      0.36 o 
  -3   7   8        6.98        6.01      0.84 o 
  -2   7   8        3.65        3.05      0.66 o 
  -1   7   8        1.98        2.76      0.55 o 
   0   7   8        0.70        0.23      0.40 o 
   1   7   8      433.35      446.40     10.95 o 
   2   7   8      145.45      140.18      4.18 o 
   3   7   8       14.21       15.09      1.12 o 
   4   7   8        3.07        3.84      0.67 o 
   5   7   8       71.38       54.61      2.01 o 
   6   7   8        7.47        6.71      0.86 o 
  -3   8   8       22.51       24.46      1.32 o 
  -2   8   8        4.47        5.82      0.69 o 
  -1   8   8       29.02       25.12      1.46 o 
   0   8   8        0.33        0.23      0.35 o 
   1   8   8        1.38        0.43      0.81 o 
   2   8   8       47.32       48.24      2.02 o 
   3   8   8        0.91        1.71      0.52 o 
   4   8   8        3.91        3.27      0.55 o 
   5   8   8        0.05        0.00      0.61 o 
   6   8   8        0.61       -0.38      0.38 o 
  -2   9   8        1.03        1.30      0.50 o 
  -1   9   8       12.09        9.21      0.88 o 
   0   9   8        7.60        8.96      1.92 o 
   1   9   8       33.61       29.94      1.55 o 
   2   9   8        5.19        3.47      0.75 o 
   3   9   8        0.01        0.00      0.70 o 
   4   9   8        0.11       -0.19      0.62 o 
   5   9   8       14.19       14.60      1.14 o 
   6   9   8        5.57        6.27      0.67 o 
  -2  10   8        2.09        1.80      0.52 o 
  -1  10   8       90.60       84.91      2.87 o 
   0  10   8       56.47       54.05      5.22 o 
   1  10   8      101.40       93.49      3.20 o 
   2  10   8        1.84        1.57      0.49 o 
   3  10   8        0.65        0.18      0.65 o 
   4  10   8        0.12       -0.16      0.65 o 
   5  10   8       34.27       38.77      1.64 o 
  -1  11   8        0.09       -0.42      0.65 o 
   0  11   8      116.38      125.17     14.82 o 
   1  11   8       28.82       27.30      1.65 o 
   2  11   8        7.79        8.47      0.90 o 
   3  11   8        1.13        1.16      0.46 o 
   4  11   8        8.68       11.48      0.91 o 
   1  12   8       30.55       28.77      1.42 o 
   2  12   8       13.89       12.08      0.96 o 
   3  12   8        1.05        2.30      0.44 o 
  -1  -8   9        0.59        1.45      0.30 o 
   0  -8   9       52.71       48.53      3.37 o 
   1  -8   9       33.50       34.57      1.65 o 
   2  -8   9        4.31        6.45      0.69 o 
  -2  -7   9        1.05        0.22      0.68 o 
  -1  -7   9        4.74        5.20      0.75 o 
   0  -7   9        1.60        1.20      0.35 o 
   1  -7   9        0.39        0.33      0.38 o 
   2  -7   9        7.08        9.55      0.93 o 
   3  -7   9       17.20       16.11      1.19 o 
  -2  -6   9        1.03        1.16      0.46 o 
  -1  -6   9       80.30       79.02      2.35 o 
   0  -6   9      108.66      108.18      9.43 o 
   1  -6   9       11.23       12.16      1.01 o 
   2  -6   9        4.78        4.90      0.72 o 
   3  -6   9       26.12       25.11      1.54 o 
   4  -6   9        0.05        0.53      0.70 o 
  -3  -5   9        6.54        5.91      0.81 o 
  -2  -5   9       61.19       67.10      2.59 o 
  -1  -5   9        7.92        6.69      0.74 o 
   0  -5   9       18.06       19.23      1.30 o 
   1  -5   9        0.00       -0.42      0.66 o 
   2  -5   9        1.75        3.08      0.55 o 
   3  -5   9       57.37       61.76      2.12 o 
   4  -5   9       65.36       73.58      2.65 o 
   5  -5   9       29.63       29.21      1.38 o 
  -3  -4   9        7.21        7.65      0.86 o 
  -2  -4   9        3.64        4.34      0.63 o 
  -1  -4   9      395.36      369.02      9.83 o 
   0  -4   9       11.44       12.62      0.78 o 
   1  -4   9       22.43       21.32      1.31 o 
   2  -4   9       55.72       51.25      2.04 o 
   3  -4   9       19.21       11.47      1.04 o 
   4  -4   9       71.27       73.53      2.33 o 
   5  -4   9        5.50        5.58      0.76 o 
  -4  -3   9        6.83        6.94      0.72 o 
  -3  -3   9       22.70       22.77      1.57 o 
  -2  -3   9        0.45        0.00      0.87 o 
  -1  -3   9       77.25       72.26      2.48 o 
   0  -3   9       49.85       54.88      6.48 o 
   1  -3   9       14.09       12.31      1.11 o 
   2  -3   9       16.82       14.00      1.07 o 
   3  -3   9       65.83       57.24      2.17 o 
   4  -3   9       17.47       11.76      1.03 o 
   5  -3   9       21.90       19.58      1.43 o 
   6  -3   9        0.78        0.65      0.50 o 
  -4  -2   9        2.69        2.78      0.51 o 
  -3  -2   9       12.14       10.35      0.91 o 
  -2  -2   9       18.04       16.71      1.23 o 
  -1  -2   9        0.02        0.00      0.31 o 
   0  -2   9       33.69       32.40      2.83 o 
   1  -2   9        1.54       -0.21      1.14 o 
   2  -2   9      105.51       99.81      3.45 o 
   3  -2   9      133.02      110.74      3.75 o 
   4  -2   9       10.58       11.81      1.00 o 
   5  -2   9       37.07       30.94      1.51 o 
   6  -2   9       11.87       14.13      1.04 o 
  -4  -1   9        1.32        1.07      0.40 o 
  -3  -1   9        1.24        1.06      0.37 o 
  -2  -1   9        0.82        2.16      0.53 o 
  -1  -1   9        3.48        3.60      0.57 o 
   0  -1   9        5.65        7.62      1.42 o 
   1  -1   9       16.13       21.03      1.27 o 
   2  -1   9       14.59       19.20      1.22 o 
   3  -1   9       19.36       18.82      1.28 o 
   4  -1   9        3.15        2.52      0.70 o 
   5  -1   9        6.96        6.20      0.74 o 
   6  -1   9        1.24        1.27      0.54 o 
  -4   0   9       11.40       11.08      0.97 o 
  -3   0   9        5.37        5.30      0.68 o 
  -2   0   9        0.73       -0.22      0.49 o 
  -1   0   9      126.42      116.63      3.85 o 
   0   0   9       28.53       29.15      2.21 o 
   1   0   9       54.91       54.84      2.07 o 
   2   0   9        8.56       10.76      0.93 o 
   3   0   9       28.84       31.08      1.59 o 
   4   0   9        1.05        0.00      0.92 o 
   5   0   9       71.74       64.52      2.25 o 
   6   0   9        4.12        3.30      0.68 o 
  -4   1   9        8.70        9.34      0.84 o 
  -3   1   9        3.49        4.11      0.64 o 
  -2   1   9        3.62        3.64      0.65 o 
  -1   1   9       29.03       29.26      1.52 o 
   0   1   9       41.66       41.30      3.22 o 
   1   1   9       88.79       90.75      3.24 o 
   2   1   9        0.12        0.20      0.53 o 
   3   1   9      370.37      351.57      9.42 o 
   4   1   9        3.99        3.61      0.65 o 
   5   1   9       37.50       44.20      1.89 o 
   6   1   9        0.13       -0.17      0.91 o 
   7   1   9       38.86       44.78      1.63 o 
  -4   2   9        3.51        3.75      0.64 o 
  -3   2   9        2.60        1.20      0.52 o 
  -2   2   9       10.81        9.52      0.94 o 
  -1   2   9       16.31       18.11      1.18 o 
   0   2   9        0.03       -0.27      0.93 o 
   1   2   9       94.14      106.20      3.50 o 
   2   2   9       11.47       12.75      0.99 o 
   3   2   9      415.08      432.56     10.63 o 
   4   2   9      325.13      314.01      8.95 o 
   5   2   9        0.61        0.00      0.89 o 
   6   2   9        7.43       11.59      0.86 o 
   7   2   9        0.07        0.20      0.32 o 
  -4   3   9        0.66        0.47      0.46 o 
  -3   3   9       10.84        9.71      0.90 o 
  -2   3   9       64.49       53.81      2.12 o 
  -1   3   9       68.05       59.00      2.22 o 
   0   3   9        2.82        2.44      0.38 o 
   1   3   9       93.76       92.88      3.30 o 
   2   3   9       25.77       26.72      1.43 o 
   3   3   9        3.44        2.66      0.60 o 
   4   3   9      512.03      511.16     11.86 o 
   5   3   9       19.07       22.03      1.32 o 
   6   3   9        5.95        5.67      0.64 o 
   7   3   9        0.51        1.01      0.31 o 
  -4   4   9       53.72       53.57      1.87 o 
  -3   4   9        9.07        6.96      0.89 o 
  -2   4   9       38.75       34.14      1.64 o 
  -1   4   9        9.60        7.21      0.91 o 
   0   4   9       75.71       74.94      1.75 o 
   1   4   9      109.45      120.94      3.78 o 
   2   4   9       10.78       10.02      0.98 o 
   3   4   9       19.55       15.82      1.13 o 
   4   4   9      100.41       84.39      2.66 o 
   5   4   9       10.32        9.09      0.87 o 
   6   4   9        0.03       -0.50      0.50 o 
   7   4   9        0.63        0.38      0.56 o 
  -3   5   9        0.85        0.16      0.79 o 
  -2   5   9        4.36        4.75      0.64 o 
  -1   5   9       17.78       16.12      1.20 o 
   0   5   9        0.07       -0.17      0.46 o 
   1   5   9       26.96       29.54      1.51 o 
   2   5   9        5.65        5.52      0.67 o 
   3   5   9       28.19       24.10      1.41 o 
   4   5   9      151.01      139.84      4.21 o 
   5   5   9       22.13       22.78      1.29 o 
   6   5   9        2.21        2.62      0.66 o 
  -3   6   9       24.50       20.38      1.27 o 
  -2   6   9       67.92       59.44      2.10 o 
  -1   6   9        0.01        0.43      0.61 o 
   0   6   9      154.85      155.58      3.17 o 
   1   6   9       18.32       16.45      1.16 o 
   2   6   9       86.13       81.89      2.63 o 
   3   6   9        2.27        2.60      0.59 o 
   4   6   9      159.70      138.60      4.16 o 
   5   6   9        5.59        4.75      0.64 o 
   6   6   9       40.47       43.30      1.94 o 
  -3   7   9       13.79       12.69      0.94 o 
  -2   7   9       22.51       20.44      1.40 o 
  -1   7   9       45.95       43.04      1.88 o 
   0   7   9        0.42        0.08      0.83 o 
   1   7   9        3.84        3.75      0.58 o 
   2   7   9      109.51      115.14      3.77 o 
   3   7   9       41.21       36.60      1.71 o 
   4   7   9        2.74        2.80      0.47 o 
   5   7   9       11.92       12.12      0.97 o 
   6   7   9       11.45       14.75      1.04 o 
  -2   8   9       18.80       20.38      1.30 o 
  -1   8   9       37.18       38.45      1.66 o 
   0   8   9       12.85       15.59      1.15 o 
   1   8   9       24.74       23.80      1.36 o 
   2   8   9        1.77        2.31      0.56 o 
   3   8   9       72.24       71.41      2.36 o 
   4   8   9       20.76       15.54      1.13 o 
   5   8   9        0.30        0.63      0.40 o 
   6   8   9        3.99        1.24      0.47 o 
  -2   9   9        2.90        1.16      0.61 o 
  -1   9   9       13.29       17.49      1.31 o 
   0   9   9        4.63        5.30      0.48 o 
   1   9   9       18.66       17.99      1.17 o 
   2   9   9        2.56        2.14      0.58 o 
   3   9   9      117.82      115.01      3.57 o 
   4   9   9       21.86       21.92      1.43 o 
   5   9   9       18.83       16.17      1.14 o 
  -1  10   9       24.16       24.80      1.33 o 
   0  10   9       35.12       37.45      4.92 o 
   1  10   9       10.36        8.58      1.03 o 
   2  10   9        0.99        1.09      0.59 o 
   3  10   9       13.09       10.23      1.11 o 
   4  10   9        0.01        0.41      0.53 o 
   0  11   9      102.05       97.23      8.87 o 
   1  11   9        2.56        2.05      0.49 o 
   2  11   9        7.78        8.03      0.84 o 
   3  11   9        7.44        7.70      0.76 o 
   0  -7  10       12.77       10.66      1.64 o 
   1  -7  10        1.23        0.00      0.72 o 
   2  -7  10        0.88        1.57      0.43 o 
  -1  -6  10        1.12        1.42      0.49 o 
   0  -6  10        9.61       11.46      1.43 o 
   1  -6  10       10.43       11.34      1.12 o 
   2  -6  10        0.02       -0.15      0.62 o 
   3  -6  10       64.99       74.88      2.43 o 
  -2  -5  10      142.68      144.81      3.49 o 
  -1  -5  10        7.54        7.42      0.87 o 
   0  -5  10        2.34        2.68      0.41 o 
   1  -5  10        8.75       10.11      0.92 o 
   2  -5  10        0.50        0.18      0.47 o 
   3  -5  10       27.99       28.89      1.63 o 
   4  -5  10        6.04        6.58      0.74 o 
  -2  -4  10        1.58        0.74      0.80 o 
  -1  -4  10      143.59      140.23      3.98 o 
   0  -4  10        0.20        0.68      0.26 o 
   1  -4  10       10.72       11.12      0.95 o 
   2  -4  10        0.41       -0.51      0.51 o 
   3  -4  10        2.30        3.97      0.60 o 
   4  -4  10       36.82       36.56      1.81 o 
   5  -4  10        5.34        5.43      0.68 o 
  -3  -3  10        1.91        1.56      0.52 o 
  -2  -3  10       39.98       44.65      2.08 o 
  -1  -3  10        4.35        4.22      0.58 o 
   0  -3  10        0.97        0.29      0.48 o 
   1  -3  10       18.36       20.62      1.31 o 
   2  -3  10       81.34       71.07      2.42 o 
   3  -3  10        8.51        9.92      0.90 o 
   4  -3  10        0.60        0.66      0.36 o 
   5  -3  10       12.25       12.77      1.02 o 
  -3  -2  10        2.70        3.23      0.59 o 
  -2  -2  10        5.94        4.60      0.71 o 
  -1  -2  10        1.54        1.52      0.58 o 
   0  -2  10        6.38        6.27      0.82 o 
   1  -2  10       14.07       16.28      1.13 o 
   2  -2  10        1.60        2.67      0.56 o 
   3  -2  10      273.53      253.76      5.89 o 
   4  -2  10        2.35        2.61      0.57 o 
   5  -2  10       10.61       11.05      1.04 o 
   6  -2  10       13.84       17.10      1.06 o 
  -3  -1  10        2.10        1.79      0.56 o 
  -2  -1  10       10.34       11.32      0.95 o 
  -1  -1  10       66.74       68.20      2.38 o 
   0  -1  10        8.45       10.55      1.68 o 
   1  -1  10       67.95       72.24      2.48 o 
   2  -1  10       13.95       14.96      1.11 o 
   3  -1  10        9.43        7.27      0.85 o 
   4  -1  10        2.25        1.84      0.57 o 
   5  -1  10        0.02        0.35      0.78 o 
   6  -1  10        8.43        9.86      0.93 o 
  -3   0  10        3.03        3.13      0.68 o 
  -2   0  10       31.62       32.61      1.56 o 
  -1   0  10       59.95       59.31      2.20 o 
   0   0  10       97.75       97.59      6.68 o 
   1   0  10       45.65       45.32      1.91 o 
   2   0  10       10.87       13.11      1.06 o 
   3   0  10       37.10       37.39      1.74 o 
   4   0  10        5.06        4.98      0.73 o 
   5   0  10        0.62       -0.18      0.61 o 
   6   0  10        0.27       -0.79      0.79 o 
  -3   1  10        7.46        6.42      0.77 o 
  -2   1  10        7.63        7.44      0.77 o 
  -1   1  10      124.27      115.02      3.80 o 
   0   1  10      211.10      216.07     14.84 o 
   1   1  10      270.85      282.86      8.54 o 
   2   1  10       48.86       54.24      2.12 o 
   3   1  10      133.83      150.92      4.44 o 
   4   1  10        3.42        6.53      0.82 o 
   5   1  10        0.33        0.38      0.71 o 
   6   1  10       11.87       15.05      1.10 o 
  -3   2  10        0.08       -0.44      0.68 o 
  -2   2  10        7.43        8.51      0.80 o 
  -1   2  10       21.70       18.40      1.27 o 
   0   2  10      398.34      400.83     11.78 o 
   1   2  10       58.29       58.52      2.22 o 
   2   2  10       19.92       17.96      1.36 o 
   3   2  10      461.20      473.55     11.34 o 
   4   2  10       31.84       27.76      1.53 o 
   5   2  10        2.41        2.51      0.56 o 
   6   2  10       10.65       15.10      1.13 o 
  -3   3  10        3.89        4.66      0.71 o 
  -2   3  10        6.63        6.01      0.70 o 
  -1   3  10        1.87        2.23      0.61 o 
   0   3  10       57.35       56.53      1.53 o 
   1   3  10       39.10       41.25      1.87 o 
   2   3  10      263.23      257.93      8.06 o 
   3   3  10      221.05      235.33      5.64 o 
   4   3  10      156.91      154.60      4.42 o 
   5   3  10        2.75        2.69      0.47 o 
   6   3  10        0.54        1.38      0.48 o 
  -3   4  10        1.79        1.87      0.44 o 
  -2   4  10        4.88        3.73      0.59 o 
  -1   4  10        1.63        1.76      0.52 o 
   0   4  10        5.27        5.10      0.49 o 
   1   4  10      146.01      144.81      4.30 o 
   2   4  10      476.31      492.65     11.69 o 
   3   4  10      237.78      242.73      5.78 o 
   4   4  10       83.54       85.12      2.65 o 
   5   4  10        2.42        0.19      1.05 o 
   6   4  10        3.98        5.21      0.74 o 
  -3   5  10       28.03       25.87      1.31 o 
  -2   5  10       19.36       18.88      1.41 o 
  -1   5  10       22.91       21.24      1.32 o 
   0   5  10       18.61       18.33      0.87 o 
   1   5  10       61.85       56.66      2.16 o 
   2   5  10       95.59       99.94      3.53 o 
   3   5  10        3.90        3.38      0.70 o 
   4   5  10        6.60        6.21      0.72 o 
   5   5  10       17.62       17.74      1.10 o 
   6   5  10        1.85        3.04      0.58 o 
  -2   6  10       53.56       48.97      2.06 o 
  -1   6  10       11.07        9.65      0.88 o 
   0   6  10       16.47       14.77      0.78 o 
   1   6  10        9.09        8.19      0.93 o 
   2   6  10        7.85        6.22      0.83 o 
   3   6  10        2.63        3.66      0.64 o 
   4   6  10        4.20        5.04      0.64 o 
   5   6  10       11.63       12.91      1.13 o 
   6   6  10       15.21       17.81      1.14 o 
  -2   7  10       24.05       25.98      1.38 o 
  -1   7  10       30.69       28.88      1.69 o 
   0   7  10        2.80        3.17      0.46 o 
   1   7  10       54.38       51.10      2.07 o 
   2   7  10        0.09       -0.21      0.69 o 
   3   7  10       46.99       45.40      1.92 o 
   4   7  10       11.65       13.32      1.01 o 
   5   7  10       10.08       12.63      1.11 o 
   6   7  10        4.04        2.77      0.52 o 
  -1   8  10        4.52        4.32      0.67 o 
   0   8  10       42.20       39.50      5.27 o 
   1   8  10        1.81        2.58      0.46 o 
   2   8  10        0.43        0.38      0.35 o 
   3   8  10        9.79       11.31      0.92 o 
   4   8  10       11.03        7.07      0.87 o 
   5   8  10       35.07       36.62      1.64 o 
  -1   9  10        0.06        0.11      0.37 o 
   0   9  10        3.03        3.50      0.45 o 
   1   9  10       39.60       39.48      1.95 o 
   2   9  10        1.68        1.86      0.49 o 
   3   9  10       14.65       14.19      1.18 o 
   4   9  10        6.79        9.07      0.87 o 
   5   9  10        1.00        0.86      0.32 o 
   0  10  10       35.84       40.97      2.64 o 
   1  10  10       46.09       45.58      1.89 o 
   2  10  10       20.98       21.42      1.36 o 
   3  10  10        1.91        1.54      0.52 o 
   4  10  10       28.04       32.53      1.39 o 
   1  -6  11        2.55        1.95      0.54 o 
   2  -6  11       15.22       18.66      1.07 o 
  -1  -5  11       72.76       71.52      2.23 o 
   0  -5  11        0.21        0.05      0.32 o 
   1  -5  11        7.94        9.23      0.84 o 
   2  -5  11        0.99        1.84      0.46 o 
   3  -5  11        0.53        0.47      0.68 o 
  -1  -4  11       65.25       65.22      2.33 o 
   0  -4  11       17.56       15.60      0.85 o 
   1  -4  11        0.43        0.58      0.51 o 
   2  -4  11        9.59       12.12      1.02 o 
   3  -4  11        1.12        2.36      0.64 o 
   4  -4  11        1.78        0.98      0.42 o 
  -2  -3  11      132.89      128.19      3.23 o 
  -1  -3  11       30.33       27.84      1.64 o 
   0  -3  11       29.43       28.33      1.22 o 
   1  -3  11       35.45       36.68      1.64 o 
   2  -3  11       79.91       75.09      2.38 o 
   3  -3  11        2.99        3.33      0.68 o 
   4  -3  11        0.19        0.43      0.65 o 
  -2  -2  11       22.82       25.76      1.45 o 
  -1  -2  11       55.51       57.69      2.37 o 
   0  -2  11       86.41       82.36      5.03 o 
   1  -2  11      106.69      108.36      2.96 o 
   2  -2  11        9.30        9.71      0.90 o 
   3  -2  11       49.26       45.13      1.80 o 
   4  -2  11        6.88        6.04      0.97 o 
   5  -2  11        5.14        7.38      0.77 o 
  -2  -1  11        0.17       -0.14      0.48 o 
  -1  -1  11        0.37        0.00      0.89 o 
   0  -1  11      151.16      162.20      7.37 o 
   1  -1  11      206.80      209.00      5.21 o 
   2  -1  11      118.68      117.90      3.75 o 
   3  -1  11       46.46       48.39      1.91 o 
   4  -1  11        4.45        5.04      0.65 o 
   5  -1  11       13.66       16.71      1.21 o 
  -2   0  11        4.20        5.25      0.82 o 
  -1   0  11       17.77       19.82      1.27 o 
   0   0  11       44.14       48.49      3.27 o 
   1   0  11       12.17       13.83      1.08 o 
   2   0  11        7.68        8.39      0.88 o 
   3   0  11       32.30       30.58      1.55 o 
   4   0  11       13.73       12.71      0.99 o 
   5   0  11        7.16        9.18      0.88 o 
  -2   1  11      116.63      115.02      3.32 o 
  -1   1  11        1.09        0.38      0.86 o 
   0   1  11        1.09        1.18      0.33 o 
   1   1  11       60.13       64.45      2.32 o 
   2   1  11        1.11        1.35      0.53 o 
   3   1  11        1.64        0.63      0.81 o 
   4   1  11       42.21       40.99      1.71 o 
   5   1  11        0.90        1.60      0.49 o 
   6   1  11        7.28       11.94      0.90 o 
  -2   2  11       60.94       53.82      2.22 o 
  -1   2  11        3.02        2.75      0.65 o 
   0   2  11       16.61       19.28      0.87 o 
   1   2  11      129.01      134.78      4.17 o 
   2   2  11       55.61       61.88      2.32 o 
   3   2  11        0.18        0.28      0.33 o 
   4   2  11        1.16        3.27      0.52 o 
   5   2  11        8.97        7.72      0.98 o 
   6   2  11       10.78       11.74      0.97 o 
  -2   3  11        0.45        0.45      0.93 o 
  -1   3  11        9.94        9.05      0.86 o 
   0   3  11        9.39       10.03      0.67 o 
   1   3  11       35.62       37.47      1.76 o 
   2   3  11      296.47      319.43      9.10 o 
   3   3  11      132.92      149.52      4.34 o 
   4   3  11       31.02       25.53      1.39 o 
   5   3  11        1.75        2.05      0.54 o 
   6   3  11       10.27       11.83      0.90 o 
  -2   4  11        7.71        8.38      0.90 o 
  -1   4  11       10.43        8.45      0.79 o 
   0   4  11        0.97        0.83      0.34 o 
   1   4  11        3.72        4.48      0.70 o 
   2   4  11        1.62        2.33      0.56 o 
   3   4  11      348.22      362.93      9.61 o 
   4   4  11       30.50       32.43      1.56 o 
   5   4  11       10.17       10.58      1.06 o 
   6   4  11       10.30       12.47      0.88 o 
  -2   5  11        0.21        0.68      0.42 o 
  -1   5  11        0.67        0.42      0.58 o 
   0   5  11       13.69       14.35      0.76 o 
   1   5  11       79.77       82.17      2.60 o 
   2   5  11        0.05       -0.28      0.46 o 
   3   5  11       16.68       14.02      1.02 o 
   4   5  11        1.85        3.02      0.57 o 
   5   5  11        3.70        2.96      0.54 o 
   6   5  11        1.19        2.24      0.41 o 
  -2   6  11       17.82       19.87      1.15 o 
  -1   6  11        8.11        7.83      0.96 o 
   0   6  11        2.28        1.39      0.34 o 
   1   6  11       10.16        9.65      0.87 o 
   2   6  11       10.20        9.88      0.90 o 
   3   6  11       28.98       28.32      1.45 o 
   4   6  11        1.53        1.56      0.44 o 
   5   6  11        0.12        0.14      0.50 o 
  -1   7  11       39.31       35.62      1.68 o 
   0   7  11        0.09       -0.30      0.49 o 
   1   7  11        0.37        0.18      0.47 o 
   2   7  11        9.17        9.65      0.87 o 
   3   7  11       53.76       51.20      1.88 o 
   4   7  11        1.12        1.33      0.57 o 
   5   7  11       14.57       14.92      1.08 o 
  -1   8  11        0.00       -0.10      0.48 o 
   0   8  11       12.77       14.94      2.49 o 
   1   8  11        0.57        0.16      0.78 o 
   2   8  11       10.14       10.54      0.99 o 
   3   8  11        0.25       -0.39      0.61 o 
   4   8  11        8.67       11.93      0.97 o 
   0   9  11        0.00        0.31      0.28 o 
   1   9  11        5.26        5.42      0.66 o 
   2   9  11       23.51       24.48      1.35 o 
   3   9  11       20.66       19.23      1.27 o 
   4   9  11       15.62       17.90      1.10 o 
   2  10  11       17.21       17.30      1.05 o 
   0  -4  12       21.68       23.02      2.39 o 
   1  -4  12        4.57        3.73      0.64 o 
   2  -4  12       12.11       14.21      0.98 o 
   3  -4  12       19.68       18.35      1.04 o 
   0  -3  12       10.44        9.69      0.65 o 
   1  -3  12        3.54        2.94      0.67 o 
   2  -3  12       13.84       15.24      1.08 o 
   3  -3  12        0.79        0.62      0.67 o 
  -1  -2  12        4.89        6.34      0.72 o 
   0  -2  12       21.59       23.33      3.30 o 
   1  -2  12       15.64       16.57      1.26 o 
   2  -2  12       10.69       11.82      1.11 o 
   3  -2  12       11.65       13.07      1.11 o 
   4  -2  12        7.94        7.40      0.83 o 
  -1  -1  12       13.48       11.73      0.97 o 
   0  -1  12      147.39      150.88      7.58 o 
   1  -1  12       29.59       32.47      1.85 o 
   2  -1  12      129.93      124.75      3.69 o 
   3  -1  12        1.07        0.41      0.56 o 
   4  -1  12        0.43        0.27      0.61 o 
  -1   0  12       28.68       29.19      1.59 o 
   0   0  12      145.21      150.72      5.80 o 
   1   0  12        5.83        5.76      0.65 o 
   2   0  12        6.27        7.89      0.78 o 
   3   0  12        8.62        9.39      0.82 o 
   4   0  12       15.65       14.18      1.15 o 
   5   0  12        3.38        5.10      0.65 o 
  -1   1  12       12.53       12.50      1.07 o 
   0   1  12       20.81       19.99      0.99 o 
   1   1  12        6.92        6.16      0.77 o 
   2   1  12       26.20       29.19      1.52 o 
   3   1  12        6.35        6.19      0.74 o 
   4   1  12        0.00        0.32      0.45 o 
   5   1  12       10.87       12.24      0.93 o 
  -1   2  12        6.89        7.64      0.90 o 
   0   2  12        7.78        8.59      0.56 o 
   1   2  12        1.61        1.69      0.47 o 
   2   2  12       95.29       95.19      3.27 o 
   3   2  12       14.29       16.91      1.16 o 
   4   2  12       16.51       23.22      1.46 o 
   5   2  12       28.46       30.04      1.48 o 
  -1   3  12       27.39       22.99      1.42 o 
   0   3  12       11.44       12.11      0.78 o 
   1   3  12        0.71       -0.74      1.23 o 
   2   3  12      160.78      167.63      4.47 o 
   3   3  12        0.37        0.42      0.34 o 
   4   3  12       26.03       27.90      1.67 o 
   5   3  12        2.74        2.12      0.57 o 
  -1   4  12        8.49        7.95      0.85 o 
   0   4  12       22.09       22.75      1.05 o 
   1   4  12      101.63      104.98      3.42 o 
   2   4  12      137.71      147.54      4.08 o 
   3   4  12       17.81       17.03      1.11 o 
   4   4  12        2.31        2.60      0.63 o 
   5   4  12        7.29       11.35      0.91 o 
  -1   5  12       11.26       12.86      0.96 o 
   0   5  12        1.32        0.44      0.42 o 
   1   5  12       95.56       92.37      3.09 o 
   2   5  12      134.75      146.65      4.05 o 
   3   5  12       45.69       42.69      2.05 o 
   4   5  12        5.07        4.62      0.69 o 
   5   5  12        5.44        4.92      0.64 o 
  -1   6  12       23.82       25.80      1.29 o 
   0   6  12        0.69        1.28      0.89 o 
   1   6  12       15.95       16.34      1.22 o 
   2   6  12        4.90        5.78      0.87 o 
   3   6  12       11.24       11.56      1.16 o 
   4   6  12        0.01        0.27      0.61 o 
   5   6  12        1.83        1.27      0.40 o 
   0   7  12        2.12        3.46      0.52 o 
   1   7  12       16.17       15.74      1.11 o 
   2   7  12        0.41       -0.14      0.59 o 
   3   7  12       41.55       44.79      1.90 o 
   4   7  12       19.75       22.51      1.26 o 
   1   8  12       30.23       33.69      1.51 o 
   2   8  12       27.81       26.20      1.38 o 
   3   8  12       40.44       46.22      1.78 o 
   1  -2  13       33.31       34.21      1.42 o 
   2  -2  13        0.46        0.89      0.31 o 
   0  -1  13       17.04       16.11      0.73 o 
   1  -1  13        3.44        3.09      0.60 o 
   2  -1  13       26.81       24.83      1.33 o 
   3  -1  13        6.72        7.48      0.77 o 
   0   0  13       10.71       11.18      0.64 o 
   1   0  13       13.95       16.06      1.13 o 
   2   0  13        4.76        5.21      0.72 o 
   3   0  13        1.26        0.25      0.83 o 
   4   0  13       41.70       44.54      1.65 o 
   0   1  13        0.33        0.95      0.25 o 
   1   1  13        0.32        0.41      0.54 o 
   2   1  13        5.20        5.58      0.80 o 
   3   1  13        1.24        1.47      0.48 o 
   4   1  13        7.10        5.62      0.70 o 
   0   2  13        0.63        0.76      0.61 o 
   1   2  13       11.38       10.78      1.05 o 
   2   2  13        4.91        6.81      0.75 o 
   3   2  13       20.05       17.35      1.29 o 
   4   2  13        1.87        1.55      0.48 o 
   0   3  13        4.76        3.71      0.43 o 
   1   3  13       33.01       32.97      1.64 o 
   2   3  13        0.98       -0.15      0.55 o 
   3   3  13        4.98        6.13      0.72 o 
   4   3  13        0.03       -0.12      0.47 o 
   0   4  13       20.91       22.54      0.90 o 
   1   4  13      148.69      146.60      3.59 o 
   2   4  13       72.74       80.57      2.58 o 
   3   4  13        0.85        1.00      0.53 o 
   4   4  13        1.71        2.55      0.42 o 
   0   5  13        3.17        4.55      0.44 o 
   1   5  13       49.94       47.38      1.85 o 
   2   5  13      106.77      100.81      2.88 o 
   3   5  13       76.49       87.42      2.57 o 
   4   5  13        3.78        4.41      0.65 o 
   1   6  13        7.88        7.51      0.68 o 
   2   6  13        0.11        0.00      0.56 o 
   3   6  13       18.60       23.88      1.23 o 
                                                 
